# Supplementary material for: Identification of genomic regions associated with multi-silique trait in Brassica napus
Source: BMC Genomics. 2019 Apr 23;20:304. doi: 10.1186/s12864-019-5675-4 (PMC6480887; doi:10.1186/s12864-019-5675-4)
Supplement: Supplementary file 5 — Table S4. GO enrichment in biological processes (BP) category of the genes. (XLSX 123 kb) [file 12864_2019_5675_MOESM5_ESM.xlsx]

## Sheet: BSA-GO BP
	Additional file 5: Table S4. GO enrichment in biological processes (BP) category of the genes
	GO.ID	Term	Annotated	Significant	Expected	KS
	GO:0010167	response to nitrate	1034	49	23	0.003
	GO:0015706	nitrate transport	1056	45	23.49	0.004
	GO:0009910	negative regulation of flower developmen...	231	8	5.14	0.005
	GO:0000041	transition metal ion transport	1139	44	25.34	0.005
	GO:0006021	inositol biosynthetic process	18	5	0.4	0.006
	GO:0048513	organ development	9003	221	200.26	0.007
	GO:0009816	defense response to bacterium, incompati...	225	6	5	0.008
	GO:0006479	protein methylation	1342	40	29.85	0.009
	GO:0060154	cellular process regulating host cell cy...	6	2	0.13	0.01
	GO:0010583	response to cyclopentenone	615	22	13.68	0.013
	GO:0019748	secondary metabolic process	3092	57	68.78	0.013
	GO:0010033	response to organic substance	12795	300	284.61	0.013
	GO:0045229	external encapsulating structure organiz...	3154	65	70.16	0.015
	GO:0046713	borate transport	35	6	0.78	0.015
	GO:0007568	aging	781	23	17.37	0.016
	GO:0071555	cell wall organization	2934	61	65.26	0.016
	GO:0016571	histone methylation	1298	38	28.87	0.017
	GO:0006968	cellular defense response	21	3	0.47	0.017
	GO:0010185	regulation of cellular defense response	21	3	0.47	0.017
	GO:1901700	response to oxygen-containing compound	11536	304	256.61	0.018
	GO:0048367	shoot system development	6260	160	139.25	0.019
	GO:0071554	cell wall organization or biogenesis	4441	87	98.79	0.021
	GO:0006826	iron ion transport	574	25	12.77	0.023
	GO:0071669	plant-type cell wall organization or bio...	2389	49	53.14	0.023
	GO:0009817	defense response to fungus, incompatible...	207	7	4.6	0.023
	GO:0048827	phyllome development	3909	105	86.95	0.024
	GO:0010016	shoot system morphogenesis	2102	66	46.76	0.025
	GO:0071577	zinc ion transmembrane transport	60	2	1.33	0.025
	GO:0034968	histone lysine methylation	1071	34	23.82	0.025
	GO:0010260	organ senescence	564	16	12.55	0.026
	GO:0090332	stomatal closure	132	3	2.94	0.026
	GO:0044550	secondary metabolite biosynthetic proces...	1537	29	34.19	0.026
	GO:0006829	zinc ion transport	77	2	1.71	0.027
	GO:0009806	lignan metabolic process	51	1	1.13	0.027
	GO:0009807	lignan biosynthetic process	51	1	1.13	0.027
	GO:0080091	regulation of raffinose metabolic proces...	9	3	0.2	0.028
	GO:0010106	cellular response to iron ion starvation	544	25	12.1	0.028
	GO:1901463	regulation of tetrapyrrole biosynthetic ...	84	1	1.87	0.029
	GO:0009700	indole phytoalexin biosynthetic process	59	2	1.31	0.03
	GO:0046217	indole phytoalexin metabolic process	59	2	1.31	0.03
	GO:0042221	response to chemical	17316	428	385.18	0.032
	GO:0009643	photosynthetic acclimation	16	1	0.36	0.033
	GO:0009965	leaf morphogenesis	980	36	21.8	0.034
	GO:0006559	L-phenylalanine catabolic process	30	4	0.67	0.035
	GO:1902222	erythrose 4-phosphate/phosphoenolpyruvat...	30	4	0.67	0.035
	GO:0009408	response to heat	1417	32	31.52	0.035
	GO:0006465	signal peptide processing	42	2	0.93	0.037
	GO:0048366	leaf development	2070	64	46.05	0.037
	GO:1902930	regulation of alcohol biosynthetic proce...	38	3	0.85	0.038
	GO:0052314	phytoalexin metabolic process	60	2	1.33	0.038
	GO:0052315	phytoalexin biosynthetic process	60	2	1.33	0.038
	GO:0080188	RNA-directed DNA methylation	35	8	0.78	0.038
	GO:0009416	response to light stimulus	5140	113	114.33	0.038
	GO:0019761	glucosinolate biosynthetic process	830	16	18.46	0.038
	GO:0019758	glycosinolate biosynthetic process	830	16	18.46	0.038
	GO:0016144	S-glycoside biosynthetic process	830	16	18.46	0.038
	GO:0030148	sphingolipid biosynthetic process	133	7	2.96	0.039
	GO:0009719	response to endogenous stimulus	8772	201	195.13	0.039
	GO:0090056	regulation of chlorophyll metabolic proc...	89	1	1.98	0.039
	GO:0009625	response to insect	399	16	8.88	0.039
	GO:0010374	stomatal complex development	895	21	19.91	0.04
	GO:0090558	plant epidermis development	895	21	19.91	0.04
	GO:0034219	carbohydrate transmembrane transport	350	9	7.79	0.041
	GO:1901401	regulation of tetrapyrrole metabolic pro...	96	1	2.14	0.041
	GO:0048767	root hair elongation	1011	15	22.49	0.042
	GO:0002252	immune effector process	1311	15	29.16	0.043
	GO:0015691	cadmium ion transport	61	5	1.36	0.043
	GO:0051193	regulation of cofactor metabolic process	98	1	2.18	0.044
	GO:0009888	tissue development	5624	120	125.1	0.046
	GO:0010380	regulation of chlorophyll biosynthetic p...	80	1	1.78	0.046
	GO:0022613	ribonucleoprotein complex biogenesis	1644	38	36.57	0.046
	GO:2000008	regulation of protein localization to ce...	11	2	0.24	0.047
	GO:0034394	protein localization to cell surface	11	2	0.24	0.047
	GO:0042254	ribosome biogenesis	1537	36	34.19	0.047
	GO:0030244	cellulose biosynthetic process	497	13	11.06	0.048
	GO:0009698	phenylpropanoid metabolic process	961	20	21.38	0.048
	GO:0090436	leaf pavement cell development	16	5	0.36	0.049
	GO:0050832	defense response to fungus	1847	56	41.08	0.05
	GO:0009664	plant-type cell wall organization	1847	38	41.08	0.05
	GO:0009098	leucine biosynthetic process	24	3	0.53	0.051
	GO:0009404	toxin metabolic process	1056	20	23.49	0.051
	GO:0045490	pectin catabolic process	164	1	3.65	0.051
	GO:0071840	cellular component organization or bioge...	17293	354	384.67	0.053
	GO:0010186	positive regulation of cellular defense ...	7	2	0.16	0.055
	GO:0006558	L-phenylalanine metabolic process	57	7	1.27	0.056
	GO:1902221	erythrose 4-phosphate/phosphoenolpyruvat...	57	7	1.27	0.056
	GO:0042538	hyperosmotic salinity response	852	16	18.95	0.057
	GO:0046184	aldehyde biosynthetic process	32	2	0.71	0.058
	GO:0008610	lipid biosynthetic process	4485	105	99.76	0.058
	GO:0009628	response to abiotic stimulus	12713	285	282.79	0.058
	GO:0009765	photosynthesis, light harvesting	143	4	3.18	0.059
	GO:0019760	glucosinolate metabolic process	1017	21	22.62	0.059
	GO:0019757	glycosinolate metabolic process	1017	21	22.62	0.059
	GO:0016143	S-glycoside metabolic process	1017	21	22.62	0.059
	GO:0008643	carbohydrate transport	499	10	11.1	0.059
	GO:0009314	response to radiation	5417	113	120.5	0.06
	GO:0009584	detection of visible light	12	2	0.27	0.063
	GO:0010103	stomatal complex morphogenesis	606	11	13.48	0.063
	GO:0001101	response to acid chemical	7672	211	170.66	0.064
	GO:0098655	cation transmembrane transport	776	23	17.26	0.064
	GO:0006429	leucyl-tRNA aminoacylation	7	2	0.16	0.064
	GO:0010468	regulation of gene expression	10379	217	230.87	0.064
	GO:0042660	positive regulation of cell fate specifi...	12	3	0.27	0.064
	GO:0010063	positive regulation of trichoblast fate ...	12	3	0.27	0.064
	GO:0010193	response to ozone	167	8	3.71	0.065
	GO:0006644	phospholipid metabolic process	1905	44	42.38	0.065
	GO:0080086	stamen filament development	24	4	0.53	0.067
	GO:0080187	floral organ senescence	6	2	0.13	0.07
	GO:0006388	tRNA splicing, via endonucleolytic cleav...	15	2	0.33	0.07
	GO:0009723	response to ethylene	1803	46	40.11	0.071
	GO:0048831	regulation of shoot system development	1832	33	40.75	0.072
	GO:0046856	phosphatidylinositol dephosphorylation	64	4	1.42	0.072
	GO:0046839	phospholipid dephosphorylation	64	4	1.42	0.072
	GO:0042659	regulation of cell fate specification	14	3	0.31	0.073
	GO:0010061	regulation of trichoblast fate specifica...	14	3	0.31	0.073
	GO:0010057	trichoblast fate specification	14	3	0.31	0.073
	GO:0010959	regulation of metal ion transport	46	2	1.02	0.073
	GO:1901698	response to nitrogen compound	3949	105	87.84	0.073
	GO:0009787	regulation of abscisic acid-activated si...	287	6	6.38	0.073
	GO:0009735	response to cytokinin	598	15	13.3	0.073
	GO:0048584	positive regulation of response to stimu...	524	9	11.66	0.074
	GO:0071396	cellular response to lipid	2036	53	45.29	0.074
	GO:0009611	response to wounding	1702	46	37.86	0.074
	GO:0040007	growth	4549	96	101.19	0.075
	GO:0032456	endocytic recycling	9	2	0.2	0.075
	GO:0005976	polysaccharide metabolic process	3299	47	73.38	0.075
	GO:0043480	pigment accumulation in tissues	590	10	13.12	0.076
	GO:0043481	anthocyanin accumulation in tissues in r...	590	10	13.12	0.076
	GO:0043473	pigmentation	590	10	13.12	0.076
	GO:0043476	pigment accumulation	590	10	13.12	0.076
	GO:0043478	pigment accumulation in response to UV l...	590	10	13.12	0.076
	GO:0043479	pigment accumulation in tissues in respo...	590	10	13.12	0.076
	GO:0009612	response to mechanical stimulus	306	10	6.81	0.077
	GO:2000379	positive regulation of reactive oxygen s...	14	2	0.31	0.077
	GO:0010216	maintenance of DNA methylation	24	2	0.53	0.077
	GO:0046519	sphingoid metabolic process	114	7	2.54	0.077
	GO:0009699	phenylpropanoid biosynthetic process	692	17	15.39	0.078
	GO:0009415	response to water	2111	49	46.96	0.078
	GO:0010201	response to continuous far red light sti...	10	2	0.22	0.079
	GO:0098660	inorganic ion transmembrane transport	808	23	17.97	0.08
	GO:0090487	secondary metabolite catabolic process	996	18	22.16	0.08
	GO:0009407	toxin catabolic process	996	18	22.16	0.08
	GO:0009414	response to water deprivation	2091	47	46.51	0.08
	GO:0080022	primary root development	99	11	2.2	0.08
	GO:0006720	isoprenoid metabolic process	2090	46	46.49	0.081
	GO:0051252	regulation of RNA metabolic process	9234	183	205.4	0.082
	GO:0033993	response to lipid	4144	104	92.18	0.082
	GO:0010150	leaf senescence	387	10	8.61	0.083
	GO:2000122	negative regulation of stomatal complex ...	9	2	0.2	0.083
	GO:0045683	negative regulation of epidermis develop...	9	2	0.2	0.083
	GO:0009559	embryo sac central cell differentiation	90	2	2	0.083
	GO:0010388	cullin deneddylation	450	9	10.01	0.084
	GO:0006355	regulation of transcription, DNA-templat...	9185	183	204.31	0.084
	GO:2001141	regulation of RNA biosynthetic process	9185	183	204.31	0.084
	GO:0080154	regulation of fertilization	27	2	0.6	0.085
	GO:0080155	regulation of double fertilization formi...	27	2	0.6	0.085
	GO:0009056	catabolic process	10189	233	226.65	0.085
	GO:0010035	response to inorganic substance	7017	186	156.09	0.085
	GO:0044248	cellular catabolic process	7712	182	171.55	0.085
	GO:0042593	glucose homeostasis	58	1	1.29	0.086
	GO:0080147	root hair cell development	1080	16	24.02	0.087
	GO:0009788	negative regulation of abscisic acid-act...	160	5	3.56	0.087
	GO:1901420	negative regulation of response to alcoh...	160	5	3.56	0.087
	GO:0000272	polysaccharide catabolic process	443	5	9.85	0.087
	GO:1901701	cellular response to oxygen-containing c...	4870	122	108.33	0.088
	GO:0019365	pyridine nucleotide salvage	7	3	0.16	0.088
	GO:0048588	developmental cell growth	2136	42	47.51	0.089
	GO:0046520	sphingoid biosynthetic process	109	7	2.42	0.089
	GO:0006979	response to oxidative stress	2771	70	61.64	0.089
	GO:0000338	protein deneddylation	456	9	10.14	0.091
	GO:0010683	tricyclic triterpenoid metabolic process	17	3	0.38	0.091
	GO:0002213	defense response to insect	171	7	3.8	0.091
	GO:0000271	polysaccharide biosynthetic process	2530	35	56.28	0.091
	GO:0008654	phospholipid biosynthetic process	1638	38	36.44	0.091
	GO:0010163	high-affinity potassium ion import	7	2	0.16	0.091
	GO:2000241	regulation of reproductive process	1962	34	43.64	0.091
	GO:0030243	cellulose metabolic process	764	21	16.99	0.092
	GO:0010338	leaf formation	20	1	0.44	0.094
	GO:0001510	RNA methylation	1025	22	22.8	0.094
	GO:0017006	protein-tetrapyrrole linkage	18	2	0.4	0.094
	GO:0009725	response to hormone	7755	176	172.5	0.095
	GO:0048653	anther development	396	8	8.81	0.096
	GO:0009250	glucan biosynthetic process	1333	24	29.65	0.096
	GO:0031935	regulation of chromatin silencing	25	5	0.56	0.097
	GO:1901419	regulation of response to alcohol	296	6	6.58	0.097
	GO:0000023	maltose metabolic process	585	8	13.01	0.098
	GO:0010200	response to chitin	2173	47	48.34	0.098
	GO:0070887	cellular response to chemical stimulus	7069	163	157.24	0.099
	GO:0072350	tricarboxylic acid metabolic process	71	2	1.58	0.1
	GO:0009909	regulation of flower development	1690	31	37.59	0.1
	GO:0009615	response to virus	799	12	17.77	0.1
	GO:1903338	regulation of cell wall organization or ...	89	5	1.98	0.1
	GO:0031349	positive regulation of defense response	267	7	5.94	0.101
	GO:0042545	cell wall modification	1713	45	38.1	0.101
	GO:0098662	inorganic cation transmembrane transport	758	23	16.86	0.101
	GO:0010207	photosystem II assembly	604	20	13.44	0.102
	GO:0034220	ion transmembrane transport	1327	33	29.52	0.103
	GO:0046777	protein autophosphorylation	729	18	16.22	0.103
	GO:0009832	plant-type cell wall biogenesis	870	14	19.35	0.105
	GO:0008544	epidermis development	3210	71	71.4	0.106
	GO:0043588	skin development	3210	71	71.4	0.106
	GO:0006629	lipid metabolic process	6678	134	148.55	0.106
	GO:0060429	epithelium development	3214	71	71.49	0.106
	GO:0009451	RNA modification	1541	31	34.28	0.107
	GO:2000652	regulation of secondary cell wall biogen...	77	5	1.71	0.108
	GO:0046916	cellular transition metal ion homeostasi...	249	10	5.54	0.109
	GO:0018106	peptidyl-histidine phosphorylation	14	2	0.31	0.109
	GO:0006544	glycine metabolic process	279	8	6.21	0.109
	GO:0052542	defense response by callose deposition	382	15	8.5	0.11
	GO:0010942	positive regulation of cell death	91	1	2.02	0.11
	GO:0009834	secondary cell wall biogenesis	250	5	5.56	0.11
	GO:0045488	pectin metabolic process	458	4	10.19	0.11
	GO:0010393	galacturonan metabolic process	458	4	10.19	0.11
	GO:0097305	response to alcohol	3658	94	81.37	0.111
	GO:0009737	response to abscisic acid	3174	80	70.6	0.112
	GO:0006869	lipid transport	577	13	12.83	0.112
	GO:0009646	response to absence of light	148	2	3.29	0.113
	GO:0032880	regulation of protein localization	252	4	5.61	0.116
	GO:0055122	response to very low light intensity sti...	6	2	0.13	0.117
	GO:0010197	polar nucleus fusion	83	1	1.85	0.117
	GO:0010243	response to organonitrogen compound	2280	50	50.72	0.119
	GO:0009791	post-embryonic development	9774	245	217.41	0.119
	GO:0010084	specification of organ axis polarity	6	2	0.13	0.12
	GO:0008299	isoprenoid biosynthetic process	1963	43	43.67	0.12
	GO:0006997	nucleus organization	416	8	9.25	0.12
	GO:0010152	pollen maturation	51	5	1.13	0.121
	GO:0022622	root system development	3071	79	68.31	0.122
	GO:0051245	negative regulation of cellular defense ...	14	1	0.31	0.122
	GO:0009642	response to light intensity	1230	38	27.36	0.123
	GO:0006570	tyrosine metabolic process	28	6	0.62	0.123
	GO:0009804	coumarin metabolic process	304	6	6.76	0.124
	GO:0009805	coumarin biosynthetic process	304	6	6.76	0.124
	GO:0048364	root development	3066	79	68.2	0.124
	GO:0010440	stomatal lineage progression	238	8	5.29	0.125
	GO:0048511	rhythmic process	764	25	16.99	0.125
	GO:0007623	circadian rhythm	764	25	16.99	0.125
	GO:2000067	regulation of root morphogenesis	34	4	0.76	0.127
	GO:0006546	glycine catabolic process	253	8	5.63	0.127
	GO:0042761	very long-chain fatty acid biosynthetic ...	38	3	0.85	0.128
	GO:0051716	cellular response to stimulus	13744	335	305.72	0.129
	GO:0010648	negative regulation of cell communicatio...	349	6	7.76	0.129
	GO:0009968	negative regulation of signal transducti...	349	6	7.76	0.129
	GO:0023057	negative regulation of signaling	349	6	7.76	0.129
	GO:0001763	morphogenesis of a branching structure	79	4	1.76	0.129
	GO:0052646	alditol phosphate metabolic process	34	1	0.76	0.129
	GO:0010629	negative regulation of gene expression	2429	69	54.03	0.13
	GO:0048465	corolla development	450	17	10.01	0.131
	GO:0048441	petal development	450	17	10.01	0.131
	GO:0016043	cellular component organization	15744	324	350.21	0.131
	GO:0010069	zygote asymmetric cytokinesis in embryo ...	8	2	0.18	0.132
	GO:1901615	organic hydroxy compound metabolic proce...	3564	112	79.28	0.132
	GO:0080003	thalianol metabolic process	13	3	0.29	0.133
	GO:0009889	regulation of biosynthetic process	10544	217	234.54	0.134
	GO:0000038	very long-chain fatty acid metabolic pro...	239	5	5.32	0.134
	GO:0019222	regulation of metabolic process	13844	280	307.95	0.134
	GO:0044282	small molecule catabolic process	1970	51	43.82	0.135
	GO:0050793	regulation of developmental process	4213	82	93.71	0.135
	GO:0007009	plasma membrane organization	47	5	1.05	0.135
	GO:0006551	leucine metabolic process	42	4	0.93	0.137
	GO:0019288	isopentenyl diphosphate biosynthetic pro...	963	21	21.42	0.137
	GO:0019682	glyceraldehyde-3-phosphate metabolic pro...	963	21	21.42	0.137
	GO:0010588	cotyledon vascular tissue pattern format...	61	5	1.36	0.137
	GO:0071450	cellular response to oxygen radical	87	6	1.94	0.138
	GO:0071451	cellular response to superoxide	87	6	1.94	0.138
	GO:0019430	removal of superoxide radicals	87	6	1.94	0.138
	GO:0015760	glucose-6-phosphate transport	9	1	0.2	0.138
	GO:0002679	respiratory burst involved in defense re...	633	7	14.08	0.138
	GO:0045730	respiratory burst	633	7	14.08	0.138
	GO:0051568	histone H3-K4 methylation	39	3	0.87	0.138
	GO:0031326	regulation of cellular biosynthetic proc...	10019	204	222.86	0.138
	GO:0015914	phospholipid transport	52	5	1.16	0.139
	GO:0009649	entrainment of circadian clock	32	2	0.71	0.139
	GO:0048438	floral whorl development	2173	57	48.34	0.139
	GO:0002684	positive regulation of immune system pro...	254	5	5.65	0.139
	GO:0050778	positive regulation of immune response	254	5	5.65	0.139
	GO:0033554	cellular response to stress	6898	185	153.44	0.139
	GO:0006102	isocitrate metabolic process	54	2	1.2	0.14
	GO:1901659	glycosyl compound biosynthetic process	1248	28	27.76	0.141
	GO:0016458	gene silencing	1696	51	37.73	0.141
	GO:0006820	anion transport	3147	102	70	0.142
	GO:0042775	mitochondrial ATP synthesis coupled elec...	77	2	1.71	0.142
	GO:0009620	response to fungus	2586	71	57.52	0.142
	GO:0042546	cell wall biogenesis	1603	24	35.66	0.142
	GO:0051239	regulation of multicellular organismal p...	3536	68	78.66	0.143
	GO:1901606	alpha-amino acid catabolic process	792	31	17.62	0.143
	GO:0009063	cellular amino acid catabolic process	840	31	18.69	0.143
	GO:0048466	androecium development	764	17	16.99	0.145
	GO:0048443	stamen development	764	17	16.99	0.145
	GO:0009908	flower development	4224	106	93.96	0.145
	GO:0033500	carbohydrate homeostasis	74	1	1.65	0.145
	GO:0009958	positive gravitropism	164	1	3.65	0.145
	GO:0010236	plastoquinone biosynthetic process	19	1	0.42	0.146
	GO:0040029	regulation of gene expression, epigeneti...	1883	54	41.89	0.146
	GO:0033692	cellular polysaccharide biosynthetic pro...	2150	29	47.82	0.146
	GO:0071229	cellular response to acid chemical	3607	98	80.23	0.148
	GO:0009074	aromatic amino acid family catabolic pro...	427	20	9.5	0.149
	GO:0045089	positive regulation of innate immune res...	248	5	5.52	0.149
	GO:0043414	macromolecule methylation	2516	72	55.97	0.149
	GO:0019252	starch biosynthetic process	754	10	16.77	0.152
	GO:0006750	glutathione biosynthetic process	36	4	0.8	0.152
	GO:0019184	nonribosomal peptide biosynthetic proces...	36	4	0.8	0.152
	GO:0016049	cell growth	3524	79	78.39	0.153
	GO:0044249	cellular biosynthetic process	25423	561	565.51	0.154
	GO:0009651	response to salt stress	4075	92	90.64	0.155
	GO:0005984	disaccharide metabolic process	765	8	17.02	0.157
	GO:0010053	root epidermal cell differentiation	1797	39	39.97	0.157
	GO:0009624	response to nematode	419	8	9.32	0.157
	GO:0043392	negative regulation of DNA binding	9	2	0.2	0.157
	GO:0033530	raffinose metabolic process	13	3	0.29	0.157
	GO:0009696	salicylic acid metabolic process	1126	46	25.05	0.158
	GO:0016054	organic acid catabolic process	1842	42	40.97	0.158
	GO:0046395	carboxylic acid catabolic process	1842	42	40.97	0.158
	GO:0046379	extracellular polysaccharide metabolic p...	22	1	0.49	0.159
	GO:0045226	extracellular polysaccharide biosyntheti...	22	1	0.49	0.159
	GO:0022403	cell cycle phase	309	5	6.87	0.16
	GO:0000085	mitotic G2 phase	309	5	6.87	0.16
	GO:0044848	biological phase	309	5	6.87	0.16
	GO:0051325	interphase	309	5	6.87	0.16
	GO:0051329	mitotic interphase	309	5	6.87	0.16
	GO:0051319	G2 phase	309	5	6.87	0.16
	GO:0010556	regulation of macromolecule biosynthetic...	9834	201	218.75	0.16
	GO:2000112	regulation of cellular macromolecule bio...	9834	201	218.75	0.16
	GO:0044283	small molecule biosynthetic process	6587	189	146.52	0.163
	GO:0010424	DNA methylation on cytosine within a CG ...	16	4	0.36	0.163
	GO:0044264	cellular polysaccharide metabolic proces...	2724	45	60.59	0.163
	GO:0071310	cellular response to organic substance	6166	142	137.16	0.164
	GO:0044262	cellular carbohydrate metabolic process	3228	60	71.8	0.164
	GO:0010439	regulation of glucosinolate biosynthetic...	37	1	0.82	0.165
	GO:0036065	fucosylation	24	2	0.53	0.165
	GO:0015718	monocarboxylic acid transport	86	1	1.91	0.165
	GO:0009566	fertilization	139	2	3.09	0.165
	GO:0006656	phosphatidylcholine biosynthetic process	54	1	1.2	0.166
	GO:0015749	monosaccharide transport	74	5	1.65	0.169
	GO:0035434	copper ion transmembrane transport	52	3	1.16	0.169
	GO:1901617	organic hydroxy compound biosynthetic pr...	2715	85	60.39	0.17
	GO:0080129	proteasome core complex assembly	747	20	16.62	0.17
	GO:0006073	cellular glucan metabolic process	1923	40	42.78	0.17
	GO:0044042	glucan metabolic process	1923	40	42.78	0.17
	GO:0048527	lateral root development	634	26	14.1	0.171
	GO:0006801	superoxide metabolic process	100	6	2.22	0.171
	GO:0071490	cellular response to far red light	27	2	0.6	0.172
	GO:0008202	steroid metabolic process	1103	29	24.54	0.172
	GO:0019932	second-messenger-mediated signaling	363	10	8.07	0.172
	GO:0090567	reproductive shoot system development	4264	106	94.85	0.172
	GO:0010346	shoot axis formation	70	4	1.56	0.172
	GO:0010223	secondary shoot formation	70	4	1.56	0.172
	GO:0006351	transcription, DNA-templated	10040	202	223.33	0.172
	GO:0010070	zygote asymmetric cell division	11	2	0.24	0.173
	GO:0031323	regulation of cellular metabolic process	11687	239	259.97	0.173
	GO:0071804	cellular potassium ion transport	152	5	3.38	0.173
	GO:0071805	potassium ion transmembrane transport	152	5	3.38	0.173
	GO:0046490	isopentenyl diphosphate metabolic proces...	983	21	21.87	0.173
	GO:0009240	isopentenyl diphosphate biosynthetic pro...	983	21	21.87	0.173
	GO:0008645	hexose transport	32	1	0.71	0.174
	GO:0051775	response to redox state	17	2	0.38	0.174
	GO:0045454	cell redox homeostasis	472	10	10.5	0.174
	GO:0060255	regulation of macromolecule metabolic pr...	11338	232	252.2	0.174
	GO:0009853	photorespiration	867	28	19.29	0.175
	GO:0032774	RNA biosynthetic process	10059	202	223.75	0.175
	GO:0006284	base-excision repair	55	4	1.22	0.175
	GO:0016570	histone modification	1672	48	37.19	0.176
	GO:0009411	response to UV	1158	26	25.76	0.176
	GO:0019219	regulation of nucleobase-containing comp...	9885	196	219.88	0.176
	GO:0036474	cell death in response to hydrogen perox...	10	1	0.22	0.177
	GO:0010421	hydrogen peroxide-mediated programmed ce...	10	1	0.22	0.177
	GO:0009838	abscission	242	5	5.38	0.177
	GO:0021700	developmental maturation	1715	38	38.15	0.177
	GO:0006828	manganese ion transport	66	6	1.47	0.177
	GO:0010310	regulation of hydrogen peroxide metaboli...	937	27	20.84	0.178
	GO:0009657	plastid organization	1640	32	36.48	0.178
	GO:0009292	genetic transfer	131	7	2.91	0.179
	GO:0009294	DNA mediated transformation	131	7	2.91	0.179
	GO:0051552	flavone metabolic process	62	2	1.38	0.179
	GO:0051554	flavonol metabolic process	62	2	1.38	0.179
	GO:0006417	regulation of translation	408	12	9.08	0.179
	GO:0009954	proximal/distal pattern formation	80	2	1.78	0.179
	GO:2000377	regulation of reactive oxygen species me...	1016	31	22.6	0.18
	GO:0051171	regulation of nitrogen compound metaboli...	10020	196	222.89	0.18
	GO:0042273	ribosomal large subunit biogenesis	13	2	0.29	0.181
	GO:0048569	post-embryonic organ development	3217	86	71.56	0.181
	GO:0019725	cellular homeostasis	1434	36	31.9	0.181
	GO:0048580	regulation of post-embryonic development	2318	37	51.56	0.181
	GO:0043153	entrainment of circadian clock by photop...	8	2	0.18	0.182
	GO:0051567	histone H3-K9 methylation	778	30	17.31	0.182
	GO:0007205	protein kinase C-activating G-protein co...	46	2	1.02	0.183
	GO:0080183	response to photooxidative stress	11	2	0.24	0.184
	GO:0009682	induced systemic resistance	134	2	2.98	0.185
	GO:1900618	regulation of shoot system morphogenesis	23	2	0.51	0.186
	GO:0006571	tyrosine biosynthetic process	16	4	0.36	0.186
	GO:0015714	phosphoenolpyruvate transport	13	1	0.29	0.186
	GO:0006743	ubiquinone metabolic process	132	5	2.94	0.187
	GO:0006744	ubiquinone biosynthetic process	132	5	2.94	0.187
	GO:0016569	covalent chromatin modification	1944	50	43.24	0.187
	GO:0072525	pyridine-containing compound biosyntheti...	74	3	1.65	0.187
	GO:0030258	lipid modification	1008	19	22.42	0.187
	GO:0006972	hyperosmotic response	1394	27	31.01	0.187
	GO:0045604	regulation of epidermal cell differentia...	26	3	0.58	0.188
	GO:0030856	regulation of epithelial cell differenti...	26	3	0.58	0.188
	GO:0046486	glycerolipid metabolic process	1131	23	25.16	0.188
	GO:0070589	cellular component macromolecule biosynt...	816	3	18.15	0.189
	GO:0044038	cell wall macromolecule biosynthetic pro...	816	3	18.15	0.189
	GO:0009071	serine family amino acid catabolic proce...	261	8	5.81	0.189
	GO:0006468	protein phosphorylation	4147	96	92.25	0.19
	GO:0070071	proton-transporting two-sector ATPase co...	32	4	0.71	0.19
	GO:0006457	protein folding	1318	23	29.32	0.191
	GO:0010371	regulation of gibberellin biosynthetic p...	17	2	0.38	0.191
	GO:0031116	positive regulation of microtubule polym...	19	2	0.42	0.191
	GO:2000026	regulation of multicellular organismal d...	3429	68	76.28	0.192
	GO:0006066	alcohol metabolic process	1942	52	43.2	0.193
	GO:0006520	cellular amino acid metabolic process	3792	91	84.35	0.193
	GO:1901575	organic substance catabolic process	8986	211	199.89	0.194
	GO:0019722	calcium-mediated signaling	277	8	6.16	0.194
	GO:0009653	anatomical structure morphogenesis	8041	188	178.87	0.195
	GO:0015692	lead ion transport	19	2	0.42	0.195
	GO:0009736	cytokinin-activated signaling pathway	360	6	8.01	0.195
	GO:2000242	negative regulation of reproductive proc...	244	9	5.43	0.195
	GO:0080110	sporopollenin biosynthetic process	31	3	0.69	0.196
	GO:0070592	cell wall polysaccharide biosynthetic pr...	810	3	18.02	0.196
	GO:0009311	oligosaccharide metabolic process	872	11	19.4	0.196
	GO:0030001	metal ion transport	2738	84	60.9	0.197
	GO:0071324	cellular response to disaccharide stimul...	31	2	0.69	0.198
	GO:0071329	cellular response to sucrose stimulus	31	2	0.69	0.198
	GO:0009082	branched-chain amino acid biosynthetic p...	67	3	1.49	0.198
	GO:0032259	methylation	3091	83	68.76	0.198
	GO:0071514	genetic imprinting	53	2	1.18	0.199
	GO:0006349	regulation of gene expression by genetic...	53	2	1.18	0.199
	GO:0044255	cellular lipid metabolic process	5333	109	118.63	0.199
	GO:0006511	ubiquitin-dependent protein catabolic pr...	1621	45	36.06	0.2
	GO:0043268	positive regulation of potassium ion tra...	7	2	0.16	0.201
	GO:0006342	chromatin silencing	1094	32	24.34	0.201
	GO:0070141	response to UV-A	21	1	0.47	0.202
	GO:0071492	cellular response to UV-A	21	1	0.47	0.202
	GO:0052545	callose localization	522	18	11.61	0.203
	GO:0006081	cellular aldehyde metabolic process	1401	33	31.16	0.203
	GO:0000413	protein peptidyl-prolyl isomerization	167	2	3.71	0.203
	GO:0007031	peroxisome organization	509	5	11.32	0.203
	GO:0071484	cellular response to light intensity	42	3	0.93	0.204
	GO:0051247	positive regulation of protein metabolic...	213	4	4.74	0.204
	GO:0072583	clathrin-mediated endocytosis	21	1	0.47	0.205
	GO:0019941	modification-dependent protein catabolic...	1650	45	36.7	0.205
	GO:0043632	modification-dependent macromolecule cat...	1650	45	36.7	0.205
	GO:0090116	C-5 methylation of cytosine	8	2	0.18	0.205
	GO:0034470	ncRNA processing	1325	34	29.47	0.207
	GO:0055114	oxidation-reduction process	5994	144	133.33	0.207
	GO:0010043	response to zinc ion	356	11	7.92	0.207
	GO:0048583	regulation of response to stimulus	3946	101	87.78	0.208
	GO:0015698	inorganic anion transport	1536	62	34.17	0.208
	GO:0015858	nucleoside transport	57	1	1.27	0.209
	GO:0018065	protein-cofactor linkage	18	2	0.4	0.21
	GO:0010589	leaf proximal/distal pattern formation	17	2	0.38	0.21
	GO:0043455	regulation of secondary metabolic proces...	121	3	2.69	0.21
	GO:0048440	carpel development	1137	24	25.29	0.213
	GO:0006814	sodium ion transport	211	9	4.69	0.213
	GO:0009640	photomorphogenesis	1114	25	24.78	0.213
	GO:0006950	response to stress	17908	447	398.35	0.213
	GO:0016070	RNA metabolic process	14173	281	315.27	0.213
	GO:1900376	regulation of secondary metabolite biosy...	74	1	1.65	0.213
	GO:0071368	cellular response to cytokinin stimulus	364	6	8.1	0.214
	GO:0019438	aromatic compound biosynthetic process	14258	308	317.16	0.214
	GO:0034440	lipid oxidation	816	11	18.15	0.214
	GO:0042430	indole-containing compound metabolic pro...	788	28	17.53	0.215
	GO:0010112	regulation of systemic acquired resistan...	53	1	1.18	0.215
	GO:0048445	carpel morphogenesis	53	3	1.18	0.216
	GO:0034637	cellular carbohydrate biosynthetic proce...	2313	34	51.45	0.216
	GO:0018958	phenol-containing compound metabolic pro...	1185	46	26.36	0.216
	GO:0048314	embryo sac morphogenesis	8	2	0.18	0.217
	GO:0018022	peptidyl-lysine methylation	30	4	0.67	0.217
	GO:0006949	syncytium formation	100	2	2.22	0.217
	GO:0007584	response to nutrient	62	2	1.38	0.217
	GO:0015851	nucleobase transport	358	3	7.96	0.219
	GO:0055069	zinc ion homeostasis	141	5	3.14	0.219
	GO:0010219	regulation of vernalization response	18	2	0.4	0.219
	GO:0080178	5-carbamoylmethyluridine metabolic proce...	10	2	0.22	0.22
	GO:0031667	response to nutrient levels	1604	54	35.68	0.221
	GO:0010054	trichoblast differentiation	1741	38	38.73	0.221
	GO:0045814	negative regulation of gene expression, ...	1105	32	24.58	0.221
	GO:1901362	organic cyclic compound biosynthetic pro...	15237	326	338.93	0.222
	GO:0003002	regionalization	1128	33	25.09	0.222
	GO:0000394	RNA splicing, via endonucleolytic cleava...	577	10	12.83	0.222
	GO:0009746	response to hexose	823	16	18.31	0.222
	GO:0071456	cellular response to hypoxia	96	8	2.14	0.223
	GO:0045492	xylan biosynthetic process	747	3	16.62	0.223
	GO:0072660	maintenance of protein location in plasm...	10	1	0.22	0.223
	GO:0072658	maintenance of protein location in membr...	10	1	0.22	0.223
	GO:0006890	retrograde vesicle-mediated transport, G...	32	3	0.71	0.223
	GO:1901264	carbohydrate derivative transport	199	4	4.43	0.223
	GO:0042435	indole-containing compound biosynthetic ...	675	25	15.01	0.224
	GO:0043085	positive regulation of catalytic activit...	687	9	15.28	0.224
	GO:0045491	xylan metabolic process	788	4	17.53	0.224
	GO:0090407	organophosphate biosynthetic process	3592	69	79.9	0.224
	GO:0070838	divalent metal ion transport	1089	35	24.22	0.224
	GO:0000741	karyogamy	261	4	5.81	0.225
	GO:0044711	single-organism biosynthetic process	14367	312	319.58	0.225
	GO:0010927	cellular component assembly involved in ...	264	4	5.87	0.226
	GO:0010208	pollen wall assembly	264	4	5.87	0.226
	GO:0033037	polysaccharide localization	526	18	11.7	0.226
	GO:0001678	cellular glucose homeostasis	42	1	0.93	0.226
	GO:0071333	cellular response to glucose stimulus	42	1	0.93	0.226
	GO:0006970	response to osmotic stress	4314	95	95.96	0.226
	GO:0048589	developmental growth	3764	75	83.73	0.227
	GO:0050789	regulation of biological process	23090	504	513.62	0.227
	GO:0009697	salicylic acid biosynthetic process	1059	44	23.56	0.227
	GO:0006122	mitochondrial electron transport, ubiqui...	20	1	0.44	0.228
	GO:0098656	anion transmembrane transport	398	7	8.85	0.228
	GO:0006875	cellular metal ion homeostasis	432	15	9.61	0.229
	GO:0051100	negative regulation of binding	12	2	0.27	0.229
	GO:0006427	histidyl-tRNA aminoacylation	16	3	0.36	0.229
	GO:0009106	lipoate metabolic process	195	4	4.34	0.23
	GO:0048544	recognition of pollen	156	8	3.47	0.23
	GO:0032270	positive regulation of cellular protein ...	203	4	4.52	0.23
	GO:0051238	sequestering of metal ion	26	4	0.58	0.231
	GO:0010876	lipid localization	1005	18	22.36	0.231
	GO:0036473	cell death in response to oxidative stre...	18	1	0.4	0.231
	GO:0097468	programmed cell death in response to rea...	18	1	0.4	0.231
	GO:0009057	macromolecule catabolic process	3324	78	73.94	0.232
	GO:0097306	cellular response to alcohol	1693	39	37.66	0.232
	GO:0034284	response to monosaccharide	844	16	18.77	0.232
	GO:0010453	regulation of cell fate commitment	24	3	0.53	0.232
	GO:0010413	glucuronoxylan metabolic process	745	3	16.57	0.232
	GO:0010015	root morphogenesis	2242	44	49.87	0.233
	GO:0044710	single-organism metabolic process	27140	596	603.71	0.233
	GO:0071702	organic substance transport	8427	171	187.45	0.233
	GO:1901605	alpha-amino acid metabolic process	2753	70	61.24	0.233
	GO:0032268	regulation of cellular protein metabolic...	1466	40	32.61	0.233
	GO:0035725	sodium ion transmembrane transport	172	4	3.83	0.234
	GO:0006914	autophagy	326	6	7.25	0.234
	GO:0048469	cell maturation	1647	33	36.64	0.234
	GO:0006863	purine nucleobase transport	354	3	7.87	0.235
	GO:0060968	regulation of gene silencing	44	5	0.98	0.236
	GO:0018130	heterocycle biosynthetic process	13267	265	295.11	0.236
	GO:0046189	phenol-containing compound biosynthetic ...	1104	44	24.56	0.236
	GO:0006817	phosphate ion transport	158	6	3.51	0.237
	GO:0009963	positive regulation of flavonoid biosynt...	544	13	12.1	0.237
	GO:0010087	phloem or xylem histogenesis	445	13	9.9	0.237
	GO:0070482	response to oxygen levels	450	12	10.01	0.238
	GO:0080090	regulation of primary metabolic process	11643	231	258.99	0.238
	GO:0006364	rRNA processing	1100	27	24.47	0.238
	GO:0010252	auxin homeostasis	104	7	2.31	0.239
	GO:0009932	cell tip growth	1624	35	36.12	0.239
	GO:1901576	organic substance biosynthetic process	26542	571	590.4	0.24
	GO:0009064	glutamine family amino acid metabolic pr...	243	3	5.41	0.24
	GO:0006842	tricarboxylic acid transport	22	1	0.49	0.24
	GO:0032011	ARF protein signal transduction	83	2	1.85	0.241
	GO:0032012	regulation of ARF protein signal transdu...	83	2	1.85	0.241
	GO:0006414	translational elongation	257	11	5.72	0.241
	GO:0051607	defense response to virus	653	8	14.53	0.241
	GO:0000079	regulation of cyclin-dependent protein s...	222	6	4.94	0.242
	GO:0060341	regulation of cellular localization	71	2	1.58	0.242
	GO:0019243	methylglyoxal catabolic process to D-lac...	375	12	8.34	0.242
	GO:0006089	lactate metabolic process	375	12	8.34	0.242
	GO:0010109	regulation of photosynthesis	101	1	2.25	0.243
	GO:0006412	translation	2551	65	56.74	0.244
	GO:0009668	plastid membrane organization	757	16	16.84	0.244
	GO:0010027	thylakoid membrane organization	757	16	16.84	0.244
	GO:1901566	organonitrogen compound biosynthetic pro...	5005	113	111.33	0.244
	GO:0010255	glucose mediated signaling pathway	31	1	0.69	0.245
	GO:0006631	fatty acid metabolic process	1983	33	44.11	0.245
	GO:0006641	triglyceride metabolic process	79	2	1.76	0.245
	GO:0042742	defense response to bacterium	2135	58	47.49	0.245
	GO:0044419	interspecies interaction between organis...	644	7	14.33	0.246
	GO:0046470	phosphatidylcholine metabolic process	90	1	2	0.246
	GO:0048764	trichoblast maturation	1642	33	36.52	0.247
	GO:0048765	root hair cell differentiation	1642	33	36.52	0.247
	GO:0042436	indole-containing compound catabolic pro...	422	19	9.39	0.247
	GO:0010071	root meristem specification	19	3	0.42	0.248
	GO:0035966	response to topologically incorrect prot...	1926	43	42.84	0.248
	GO:0031669	cellular response to nutrient levels	1537	52	34.19	0.248
	GO:0009617	response to bacterium	2863	70	63.68	0.248
	GO:0036294	cellular response to decreased oxygen le...	108	8	2.4	0.248
	GO:0071453	cellular response to oxygen levels	108	8	2.4	0.248
	GO:0036293	response to decreased oxygen levels	448	12	9.97	0.248
	GO:0015746	citrate transport	16	1	0.36	0.249
	GO:0071826	ribonucleoprotein complex subunit organi...	147	2	3.27	0.249
	GO:0022618	ribonucleoprotein complex assembly	147	2	3.27	0.249
	GO:0010224	response to UV-B	461	13	10.25	0.249
	GO:0006813	potassium ion transport	248	9	5.52	0.249
	GO:0009957	epidermal cell fate specification	64	5	1.42	0.249
	GO:0048528	post-embryonic root development	707	26	15.73	0.25
	GO:0048193	Golgi vesicle transport	1686	60	37.5	0.25
	GO:0010286	heat acclimation	431	6	9.59	0.25
	GO:0015712	hexose phosphate transport	11	1	0.24	0.251
	GO:0008037	cell recognition	160	8	3.56	0.251
	GO:0048598	embryonic morphogenesis	79	2	1.76	0.251
	GO:0044764	multi-organism cellular process	231	9	5.14	0.251
	GO:0051168	nuclear export	370	7	8.23	0.253
	GO:0051553	flavone biosynthetic process	60	2	1.33	0.253
	GO:0051555	flavonol biosynthetic process	60	2	1.33	0.253
	GO:0000160	phosphorelay signal transduction system	730	15	16.24	0.253
	GO:0010410	hemicellulose metabolic process	852	4	18.95	0.254
	GO:0051274	beta-glucan biosynthetic process	553	14	12.3	0.255
	GO:0043248	proteasome assembly	943	22	20.98	0.255
	GO:0044281	small molecule metabolic process	14113	333	313.93	0.255
	GO:0000302	response to reactive oxygen species	1853	44	41.22	0.256
	GO:0000303	response to superoxide	246	9	5.47	0.256
	GO:0000305	response to oxygen radical	246	9	5.47	0.256
	GO:0051603	proteolysis involved in cellular protein...	2082	50	46.31	0.256
	GO:0010018	far-red light signaling pathway	17	2	0.38	0.256
	GO:0009799	specification of symmetry	550	13	12.23	0.256
	GO:0009875	pollen-pistil interaction	182	8	4.05	0.256
	GO:0046890	regulation of lipid biosynthetic process	95	2	2.11	0.257
	GO:0006220	pyrimidine nucleotide metabolic process	705	7	15.68	0.257
	GO:0006541	glutamine metabolic process	80	3	1.78	0.257
	GO:0009892	negative regulation of metabolic process	2877	78	64	0.257
	GO:0044093	positive regulation of molecular functio...	695	9	15.46	0.257
	GO:0009107	lipoate biosynthetic process	26	2	0.58	0.258
	GO:0016568	chromatin modification	2072	50	46.09	0.259
	GO:0043574	peroxisomal transport	399	5	8.88	0.259
	GO:0015672	monovalent inorganic cation transport	1342	35	29.85	0.259
	GO:0031401	positive regulation of protein modificat...	114	3	2.54	0.26
	GO:0043488	regulation of mRNA stability	11	2	0.24	0.26
	GO:0048255	mRNA stabilization	11	2	0.24	0.26
	GO:0009793	embryo development ending in seed dorman...	2514	68	55.92	0.26
	GO:1902600	hydrogen ion transmembrane transport	225	7	5	0.26
	GO:0033559	unsaturated fatty acid metabolic process	327	5	7.27	0.26
	GO:0006636	unsaturated fatty acid biosynthetic proc...	327	5	7.27	0.26
	GO:0072511	divalent inorganic cation transport	1103	35	24.54	0.26
	GO:0015994	chlorophyll metabolic process	774	13	17.22	0.263
	GO:0023051	regulation of signaling	989	14	22	0.263
	GO:0016072	rRNA metabolic process	1113	27	24.76	0.263
	GO:0071704	organic substance metabolic process	42502	900	945.42	0.264
	GO:0006518	peptide metabolic process	180	10	4	0.264
	GO:0018208	peptidyl-proline modification	224	2	4.98	0.264
	GO:0051596	methylglyoxal catabolic process	378	12	8.41	0.265
	GO:0009438	methylglyoxal metabolic process	378	12	8.41	0.265
	GO:0071326	cellular response to monosaccharide stim...	45	1	1	0.265
	GO:0071331	cellular response to hexose stimulus	45	1	1	0.265
	GO:0042439	ethanolamine-containing compound metabol...	100	1	2.22	0.265
	GO:0060688	regulation of morphogenesis of a branchi...	16	2	0.36	0.265
	GO:2000032	regulation of secondary shoot formation	16	2	0.36	0.265
	GO:0009855	determination of bilateral symmetry	548	13	12.19	0.265
	GO:0034654	nucleobase-containing compound biosynthe...	11651	232	259.17	0.266
	GO:0006878	cellular copper ion homeostasis	39	3	0.87	0.266
	GO:0046901	tetrahydrofolylpolyglutamate biosyntheti...	14	1	0.31	0.266
	GO:0010646	regulation of cell communication	1003	14	22.31	0.266
	GO:0006304	DNA modification	709	26	15.77	0.266
	GO:0044728	DNA methylation or demethylation	709	26	15.77	0.266
	GO:0080148	negative regulation of response to water...	17	1	0.38	0.266
	GO:0046900	tetrahydrofolylpolyglutamate metabolic p...	20	1	0.44	0.267
	GO:0048437	floral organ development	2570	62	57.17	0.267
	GO:0071322	cellular response to carbohydrate stimul...	584	13	12.99	0.267
	GO:0065007	biological regulation	25150	548	559.44	0.267
	GO:0007154	cell communication	10561	257	234.92	0.268
	GO:0009893	positive regulation of metabolic process	2833	59	63.02	0.268
	GO:0001731	formation of translation preinitiation c...	74	2	1.65	0.269
	GO:0006109	regulation of carbohydrate metabolic pro...	198	9	4.4	0.269
	GO:0060560	developmental growth involved in morphog...	2865	59	63.73	0.269
	GO:0009962	regulation of flavonoid biosynthetic pro...	616	16	13.7	0.269
	GO:0042364	water-soluble vitamin biosynthetic proce...	184	2	4.09	0.27
	GO:0014070	response to organic cyclic compound	4100	98	91.2	0.27
	GO:0006221	pyrimidine nucleotide biosynthetic proce...	703	7	15.64	0.271
	GO:1900864	mitochondrial RNA modification	49	2	1.09	0.271
	GO:0006694	steroid biosynthetic process	1002	27	22.29	0.271
	GO:0072528	pyrimidine-containing compound biosynthe...	749	7	16.66	0.272
	GO:0009683	indoleacetic acid metabolic process	552	21	12.28	0.272
	GO:0035195	gene silencing by miRNA	586	6	13.04	0.272
	GO:0051788	response to misfolded protein	942	22	20.95	0.272
	GO:0015979	photosynthesis	1539	35	34.23	0.272
	GO:0010608	posttranscriptional regulation of gene e...	1327	23	29.52	0.273
	GO:0072527	pyrimidine-containing compound metabolic...	781	9	17.37	0.273
	GO:0009850	auxin metabolic process	718	27	15.97	0.273
	GO:0009741	response to brassinosteroid	580	18	12.9	0.274
	GO:0046218	indolalkylamine catabolic process	391	16	8.7	0.274
	GO:0006569	tryptophan catabolic process	391	16	8.7	0.274
	GO:0043900	regulation of multi-organism process	766	15	17.04	0.275
	GO:0034644	cellular response to UV	54	5	1.2	0.275
	GO:0071495	cellular response to endogenous stimulus	4280	93	95.2	0.276
	GO:0010375	stomatal complex patterning	44	3	0.98	0.276
	GO:0009058	biosynthetic process	27555	593	612.94	0.276
	GO:0016579	protein deubiquitination	247	4	5.49	0.276
	GO:0048464	flower calyx development	291	13	6.47	0.276
	GO:0048442	sepal development	291	13	6.47	0.276
	GO:0006405	RNA export from nucleus	337	7	7.5	0.277
	GO:0072662	protein localization to peroxisome	394	5	8.76	0.278
	GO:0072663	establishment of protein localization to...	394	5	8.76	0.278
	GO:0006625	protein targeting to peroxisome	394	5	8.76	0.278
	GO:1901069	guanosine-containing compound catabolic ...	677	22	15.06	0.278
	GO:0006184	GTP catabolic process	677	22	15.06	0.278
	GO:0006635	fatty acid beta-oxidation	759	8	16.88	0.278
	GO:0035436	triose phosphate transmembrane transport	16	1	0.36	0.279
	GO:0015717	triose phosphate transport	16	1	0.36	0.279
	GO:0001676	long-chain fatty acid metabolic process	117	2	2.6	0.279
	GO:0009267	cellular response to starvation	1476	50	32.83	0.279
	GO:0006825	copper ion transport	100	6	2.22	0.281
	GO:0032776	DNA methylation on cytosine	22	4	0.49	0.281
	GO:0032870	cellular response to hormone stimulus	4269	93	94.96	0.281
	GO:0015680	intracellular copper ion transport	9	2	0.2	0.281
	GO:0009595	detection of biotic stimulus	581	11	12.92	0.282
	GO:0046149	pigment catabolic process	218	6	4.85	0.282
	GO:1901565	organonitrogen compound catabolic proces...	2975	78	66.18	0.283
	GO:0032879	regulation of localization	1095	21	24.36	0.284
	GO:0009567	double fertilization forming a zygote an...	128	2	2.85	0.284
	GO:0009830	cell wall modification involved in absci...	73	4	1.62	0.284
	GO:0044277	cell wall disassembly	73	4	1.62	0.284
	GO:0048284	organelle fusion	265	4	5.89	0.284
	GO:0046165	alcohol biosynthetic process	1532	39	34.08	0.284
	GO:0001666	response to hypoxia	434	12	9.65	0.284
	GO:0009110	vitamin biosynthetic process	212	4	4.72	0.285
	GO:0070070	proton-transporting V-type ATPase comple...	23	2	0.51	0.285
	GO:0042180	cellular ketone metabolic process	391	14	8.7	0.285
	GO:0016558	protein import into peroxisome matrix	392	5	8.72	0.285
	GO:0032312	regulation of ARF GTPase activity	64	2	1.42	0.285
	GO:0006811	ion transport	5881	159	130.82	0.286
	GO:0009733	response to auxin	2100	51	46.71	0.286
	GO:0009966	regulation of signal transduction	985	14	21.91	0.286
	GO:0006796	phosphate-containing compound metabolic ...	12150	271	270.27	0.286
	GO:0048446	petal morphogenesis	324	14	7.21	0.287
	GO:0031324	negative regulation of cellular metaboli...	2230	59	49.6	0.287
	GO:0080021	response to benzoic acid	6	2	0.13	0.287
	GO:0010267	production of ta-siRNAs involved in RNA ...	441	4	9.81	0.287
	GO:0043266	regulation of potassium ion transport	30	2	0.67	0.288
	GO:0071369	cellular response to ethylene stimulus	686	12	15.26	0.288
	GO:0031539	positive regulation of anthocyanin metab...	13	2	0.29	0.288
	GO:0010467	gene expression	15291	321	340.14	0.289
	GO:0051179	localization	16033	364	356.64	0.289
	GO:0009695	jasmonic acid biosynthetic process	644	17	14.33	0.289
	GO:0019395	fatty acid oxidation	777	8	17.28	0.29
	GO:0032409	regulation of transporter activity	182	2	4.05	0.29
	GO:0022898	regulation of transmembrane transporter ...	182	2	4.05	0.29
	GO:0034762	regulation of transmembrane transport	182	2	4.05	0.29
	GO:0034765	regulation of ion transmembrane transpor...	182	2	4.05	0.29
	GO:0032412	regulation of ion transmembrane transpor...	182	2	4.05	0.29
	GO:0090408	phloem nitrate loading	6	2	0.13	0.291
	GO:0010248	establishment or maintenance of transmem...	9	1	0.2	0.291
	GO:0015996	chlorophyll catabolic process	215	6	4.78	0.291
	GO:0044267	cellular protein metabolic process	14966	343	332.91	0.292
	GO:0034660	ncRNA metabolic process	1708	44	37.99	0.292
	GO:0044238	primary metabolic process	39718	825	883.49	0.292
	GO:0009933	meristem structural organization	1193	26	26.54	0.292
	GO:0048482	ovule morphogenesis	8	2	0.18	0.292
	GO:0006289	nucleotide-excision repair	78	1	1.74	0.293
	GO:0042851	L-alanine metabolic process	6	2	0.13	0.293
	GO:0042853	L-alanine catabolic process	6	2	0.13	0.293
	GO:0009080	pyruvate family amino acid catabolic pro...	6	2	0.13	0.293
	GO:0009078	pyruvate family amino acid metabolic pro...	6	2	0.13	0.293
	GO:0006522	alanine metabolic process	6	2	0.13	0.293
	GO:0006524	alanine catabolic process	6	2	0.13	0.293
	GO:0019481	L-alanine catabolic process, by transami...	6	2	0.13	0.293
	GO:0010068	protoderm histogenesis	6	2	0.13	0.293
	GO:0006882	cellular zinc ion homeostasis	118	4	2.62	0.293
	GO:0071215	cellular response to abscisic acid stimu...	1463	35	32.54	0.294
	GO:0016444	somatic cell DNA recombination	104	5	2.31	0.295
	GO:0006090	pyruvate metabolic process	2117	47	47.09	0.295
	GO:0042398	cellular modified amino acid biosyntheti...	356	10	7.92	0.295
	GO:0006305	DNA alkylation	701	24	15.59	0.296
	GO:0006306	DNA methylation	701	24	15.59	0.296
	GO:0045736	negative regulation of cyclin-dependent ...	120	6	2.67	0.297
	GO:0010605	negative regulation of macromolecule met...	2743	78	61.02	0.297
	GO:0080134	regulation of response to stress	2936	91	65.31	0.297
	GO:0009083	branched-chain amino acid catabolic proc...	21	1	0.47	0.297
	GO:0048869	cellular developmental process	6638	144	147.66	0.298
	GO:0042594	response to starvation	1499	50	33.34	0.298
	GO:0006308	DNA catabolic process	31	2	0.69	0.298
	GO:0042335	cuticle development	217	4	4.83	0.299
	GO:0005975	carbohydrate metabolic process	8462	150	188.23	0.299
	GO:0015977	carbon fixation	85	2	1.89	0.299
	GO:0044271	cellular nitrogen compound biosynthetic ...	13089	263	291.15	0.299
	GO:0046185	aldehyde catabolic process	384	12	8.54	0.299
	GO:0006766	vitamin metabolic process	395	8	8.79	0.301
	GO:0009684	indoleacetic acid biosynthetic process	549	21	12.21	0.301
	GO:0042149	cellular response to glucose starvation	6	2	0.13	0.302
	GO:0018023	peptidyl-lysine trimethylation	6	2	0.13	0.302
	GO:0009744	response to sucrose	990	25	22.02	0.303
	GO:0034285	response to disaccharide	990	25	22.02	0.303
	GO:0008033	tRNA processing	224	7	4.98	0.303
	GO:0048467	gynoecium development	1208	29	26.87	0.303
	GO:0016036	cellular response to phosphate starvatio...	673	18	14.97	0.303
	GO:0042537	benzene-containing compound metabolic pr...	1311	46	29.16	0.304
	GO:0042793	transcription from plastid promoter	252	10	5.61	0.304
	GO:0032446	protein modification by small protein co...	1616	33	35.95	0.306
	GO:0009738	abscisic acid-activated signaling pathwa...	1380	26	30.7	0.306
	GO:0044712	single-organism catabolic process	7275	168	161.83	0.307
	GO:0045740	positive regulation of DNA replication	24	1	0.53	0.307
	GO:0030638	polyketide metabolic process	9	1	0.2	0.307
	GO:0030639	polyketide biosynthetic process	9	1	0.2	0.307
	GO:0071370	cellular response to gibberellin stimulu...	387	14	8.61	0.308
	GO:0010038	response to metal ion	3209	71	71.38	0.308
	GO:0001522	pseudouridine synthesis	60	3	1.33	0.309
	GO:0046039	GTP metabolic process	692	22	15.39	0.309
	GO:0006657	CDP-choline pathway	27	1	0.6	0.309
	GO:0051273	beta-glucan metabolic process	820	22	18.24	0.309
	GO:0046467	membrane lipid biosynthetic process	654	15	14.55	0.311
	GO:0045597	positive regulation of cell differentiat...	37	3	0.82	0.311
	GO:0034433	steroid esterification	6	2	0.13	0.311
	GO:0034434	sterol esterification	6	2	0.13	0.311
	GO:0016127	sterol catabolic process	6	2	0.13	0.311
	GO:0006706	steroid catabolic process	6	2	0.13	0.311
	GO:0006721	terpenoid metabolic process	1275	28	28.36	0.311
	GO:0055085	transmembrane transport	3552	80	79.01	0.312
	GO:0035821	modification of morphology or physiology...	528	5	11.74	0.314
	GO:0009809	lignin biosynthetic process	277	9	6.16	0.315
	GO:0046620	regulation of organ growth	24	1	0.53	0.315
	GO:0009873	ethylene-activated signaling pathway	578	12	12.86	0.316
	GO:0009808	lignin metabolic process	380	9	8.45	0.316
	GO:0042873	aldonate transport	20	1	0.44	0.316
	GO:0015713	phosphoglycerate transport	20	1	0.44	0.316
	GO:0009662	etioplast organization	21	1	0.47	0.317
	GO:0048439	flower morphogenesis	309	9	6.87	0.317
	GO:0006434	seryl-tRNA aminoacylation	10	2	0.22	0.317
	GO:0051101	regulation of DNA binding	17	2	0.38	0.318
	GO:0009644	response to high light intensity	1000	23	22.24	0.319
	GO:0042343	indole glucosinolate metabolic process	114	5	2.54	0.319
	GO:0006082	organic acid metabolic process	9187	220	204.36	0.319
	GO:0000086	G2/M transition of mitotic cell cycle	304	7	6.76	0.319
	GO:0044839	cell cycle G2/M phase transition	304	7	6.76	0.319
	GO:0006413	translational initiation	369	5	8.21	0.321
	GO:0010227	floral organ abscission	166	1	3.69	0.321
	GO:0046622	positive regulation of organ growth	10	1	0.22	0.321
	GO:0010496	intercellular transport	44	5	0.98	0.321
	GO:0043436	oxoacid metabolic process	9185	220	204.31	0.322
	GO:0030029	actin filament-based process	1136	26	25.27	0.322
	GO:0016310	phosphorylation	6150	142	136.8	0.322
	GO:0071446	cellular response to salicylic acid stim...	1816	50	40.4	0.322
	GO:0051701	interaction with host	527	7	11.72	0.324
	GO:0009863	salicylic acid mediated signaling pathwa...	1804	50	40.13	0.326
	GO:0006002	fructose 6-phosphate metabolic process	37	3	0.82	0.326
	GO:0009749	response to glucose	428	10	9.52	0.326
	GO:0019752	carboxylic acid metabolic process	9121	220	202.89	0.327
	GO:0010337	regulation of salicylic acid metabolic p...	58	4	1.29	0.328
	GO:0031056	regulation of histone modification	57	3	1.27	0.328
	GO:0048532	anatomical structure arrangement	1225	26	27.25	0.329
	GO:0043648	dicarboxylic acid metabolic process	234	1	5.21	0.33
	GO:0051241	negative regulation of multicellular org...	437	11	9.72	0.331
	GO:0006633	fatty acid biosynthetic process	840	21	18.69	0.331
	GO:0042181	ketone biosynthetic process	186	8	4.14	0.332
	GO:1901661	quinone metabolic process	186	8	4.14	0.332
	GO:1901663	quinone biosynthetic process	186	8	4.14	0.332
	GO:0009991	response to extracellular stimulus	1813	57	40.33	0.333
	GO:0009704	de-etiolation	52	3	1.16	0.333
	GO:0006793	phosphorus metabolic process	12487	273	277.76	0.334
	GO:0010389	regulation of G2/M transition of mitotic...	302	7	6.72	0.334
	GO:1902749	regulation of cell cycle G2/M phase tran...	302	7	6.72	0.334
	GO:0010359	regulation of anion channel activity	172	2	3.83	0.334
	GO:0016071	mRNA metabolic process	1470	35	32.7	0.334
	GO:0006733	oxidoreduction coenzyme metabolic proces...	1138	29	25.31	0.335
	GO:0010817	regulation of hormone levels	2269	51	50.47	0.335
	GO:0051817	modification of morphology or physiology...	505	5	11.23	0.335
	GO:0044003	modification by symbiont of host morphol...	505	5	11.23	0.335
	GO:0071398	cellular response to fatty acid	22	3	0.49	0.336
	GO:0070542	response to fatty acid	22	3	0.49	0.336
	GO:0044403	symbiosis, encompassing mutualism throug...	622	7	13.84	0.336
	GO:1901136	carbohydrate derivative catabolic proces...	1764	37	39.24	0.336
	GO:1990267	response to transition metal nanoparticl...	431	16	9.59	0.336
	GO:0010604	positive regulation of macromolecule met...	2193	42	48.78	0.336
	GO:0016311	dephosphorylation	1183	37	26.31	0.338
	GO:0072330	monocarboxylic acid biosynthetic process	3009	104	66.93	0.338
	GO:0009755	hormone-mediated signaling pathway	4057	85	90.24	0.338
	GO:0031365	N-terminal protein amino acid modificati...	603	31	13.41	0.338
	GO:0071486	cellular response to high light intensit...	32	1	0.71	0.338
	GO:0009987	cellular process	49702	1106	1105.58	0.339
	GO:0010092	specification of organ identity	172	3	3.83	0.339
	GO:0010093	specification of floral organ identity	172	3	3.83	0.339
	GO:0050896	response to stimulus	28504	683	634.05	0.339
	GO:0030811	regulation of nucleotide catabolic proce...	207	2	4.6	0.339
	GO:0033121	regulation of purine nucleotide cataboli...	207	2	4.6	0.339
	GO:0009757	hexose mediated signaling	34	1	0.76	0.34
	GO:0009740	gibberellic acid mediated signaling path...	367	10	8.16	0.34
	GO:0006396	RNA processing	3577	68	79.57	0.34
	GO:0031060	regulation of histone methylation	47	3	1.05	0.34
	GO:0010158	abaxial cell fate specification	38	2	0.85	0.341
	GO:0065009	regulation of molecular function	1993	24	44.33	0.341
	GO:0015804	neutral amino acid transport	407	5	9.05	0.341
	GO:0002229	defense response to oomycetes	52	2	1.16	0.342
	GO:0071786	endoplasmic reticulum tubular network or...	16	2	0.36	0.343
	GO:0044257	cellular protein catabolic process	2182	53	48.54	0.343
	GO:0044272	sulfur compound biosynthetic process	2350	44	52.27	0.344
	GO:0009814	defense response, incompatible interacti...	2727	79	60.66	0.344
	GO:0010014	meristem initiation	804	19	17.88	0.344
	GO:0009629	response to gravity	861	23	19.15	0.345
	GO:0009891	positive regulation of biosynthetic proc...	2639	51	58.7	0.346
	GO:0071489	cellular response to red or far red ligh...	198	6	4.4	0.347
	GO:0046854	phosphatidylinositol phosphorylation	159	6	3.54	0.347
	GO:0046834	lipid phosphorylation	159	6	3.54	0.347
	GO:0009627	systemic acquired resistance	2263	69	50.34	0.348
	GO:0003333	amino acid transmembrane transport	249	7	5.54	0.348
	GO:0015824	proline transport	369	5	8.21	0.349
	GO:0009827	plant-type cell wall modification	984	26	21.89	0.349
	GO:0019747	regulation of isoprenoid metabolic proce...	48	2	1.07	0.349
	GO:0010476	gibberellin mediated signaling pathway	377	12	8.39	0.349
	GO:0019637	organophosphate metabolic process	6172	123	137.29	0.35
	GO:0010065	primary meristem tissue development	37	4	0.82	0.35
	GO:0010452	histone H3-K36 methylation	20	1	0.44	0.35
	GO:0048316	seed development	3235	82	71.96	0.35
	GO:0017148	negative regulation of translation	57	2	1.27	0.352
	GO:0007034	vacuolar transport	696	23	15.48	0.352
	GO:0010073	meristem maintenance	1363	18	30.32	0.353
	GO:0043094	cellular metabolic compound salvage	950	31	21.13	0.353
	GO:0071496	cellular response to external stimulus	1747	57	38.86	0.353
	GO:0035194	posttranscriptional gene silencing by RN...	813	7	18.08	0.354
	GO:0051187	cofactor catabolic process	228	6	5.07	0.355
	GO:1902679	negative regulation of RNA biosynthetic ...	1806	50	40.17	0.355
	GO:0045892	negative regulation of transcription, DN...	1806	50	40.17	0.355
	GO:0051253	negative regulation of RNA metabolic pro...	1806	50	40.17	0.355
	GO:0045682	regulation of epidermis development	73	6	1.62	0.357
	GO:1902882	regulation of response to oxidative stre...	32	2	0.71	0.358
	GO:1900407	regulation of cellular response to oxida...	32	2	0.71	0.358
	GO:0044036	cell wall macromolecule metabolic proces...	1434	19	31.9	0.358
	GO:0009901	anther dehiscence	67	2	1.49	0.358
	GO:0071493	cellular response to UV-B	24	4	0.53	0.358
	GO:0043181	vacuolar sequestering	22	2	0.49	0.359
	GO:0032957	inositol trisphosphate metabolic process	97	5	2.16	0.359
	GO:0072661	protein targeting to plasma membrane	38	3	0.85	0.359
	GO:0072659	protein localization to plasma membrane	38	3	0.85	0.359
	GO:0090002	establishment of protein localization to...	38	3	0.85	0.359
	GO:0009108	coenzyme biosynthetic process	675	17	15.01	0.359
	GO:1901068	guanosine-containing compound metabolic ...	727	23	16.17	0.36
	GO:0016051	carbohydrate biosynthetic process	3943	66	87.71	0.36
	GO:0051234	establishment of localization	15192	353	337.93	0.36
	GO:0071248	cellular response to metal ion	202	4	4.49	0.36
	GO:0051186	cofactor metabolic process	2507	45	55.77	0.36
	GO:0000910	cytokinesis	1910	45	42.49	0.361
	GO:0009095	aromatic amino acid family biosynthetic ...	31	4	0.69	0.361
	GO:0045017	glycerolipid biosynthetic process	881	15	19.6	0.361
	GO:0000375	RNA splicing, via transesterification re...	503	16	11.19	0.361
	GO:0000377	RNA splicing, via transesterification re...	503	16	11.19	0.361
	GO:0008152	metabolic process	47159	1021	1049.01	0.361
	GO:0006898	receptor-mediated endocytosis	28	1	0.62	0.362
	GO:0032318	regulation of Ras GTPase activity	185	2	4.12	0.362
	GO:0006325	chromatin organization	2467	61	54.88	0.363
	GO:0031668	cellular response to extracellular stimu...	1742	55	38.75	0.363
	GO:0010675	regulation of cellular carbohydrate meta...	111	4	2.47	0.363
	GO:0005982	starch metabolic process	995	16	22.13	0.364
	GO:0045893	positive regulation of transcription, DN...	1933	37	43	0.365
	GO:0016567	protein ubiquitination	1509	31	33.57	0.365
	GO:0007186	G-protein coupled receptor signaling pat...	115	7	2.56	0.366
	GO:0010584	pollen exine formation	248	3	5.52	0.366
	GO:0031112	positive regulation of microtubule polym...	33	2	0.73	0.366
	GO:0019684	photosynthesis, light reaction	1193	26	26.54	0.366
	GO:0055076	transition metal ion homeostasis	414	16	9.21	0.367
	GO:0009750	response to fructose	719	14	15.99	0.368
	GO:1902680	positive regulation of RNA biosynthetic ...	1943	37	43.22	0.368
	GO:0051254	positive regulation of RNA metabolic pro...	1943	37	43.22	0.368
	GO:0046683	response to organophosphorus	28	2	0.62	0.369
	GO:0031347	regulation of defense response	2801	84	62.31	0.369
	GO:0044763	single-organism cellular process	36332	815	808.17	0.369
	GO:0006302	double-strand break repair	424	14	9.43	0.369
	GO:0030163	protein catabolic process	2259	54	50.25	0.369
	GO:0045935	positive regulation of nucleobase-contai...	1978	38	44	0.369
	GO:0071545	inositol phosphate catabolic process	99	7	2.2	0.369
	GO:0046855	inositol phosphate dephosphorylation	99	7	2.2	0.369
	GO:0046838	phosphorylated carbohydrate dephosphoryl...	99	7	2.2	0.369
	GO:0051098	regulation of binding	26	2	0.58	0.37
	GO:0044265	cellular macromolecule catabolic process	2768	72	61.57	0.371
	GO:0048451	petal formation	277	11	6.16	0.372
	GO:0048453	sepal formation	277	11	6.16	0.372
	GO:0048447	sepal morphogenesis	277	11	6.16	0.372
	GO:0010685	tetracyclic triterpenoid metabolic proce...	15	1	0.33	0.373
	GO:0010686	tetracyclic triterpenoid biosynthetic pr...	15	1	0.33	0.373
	GO:0051173	positive regulation of nitrogen compound...	1995	38	44.38	0.373
	GO:0045038	protein import into chloroplast thylakoi...	24	2	0.53	0.373
	GO:0006767	water-soluble vitamin metabolic process	188	2	4.18	0.373
	GO:0006952	defense response	7337	188	163.21	0.374
	GO:0050794	regulation of cellular process	19834	429	441.19	0.375
	GO:0072503	cellular divalent inorganic cation homeo...	233	6	5.18	0.375
	GO:0035670	plant-type ovary development	773	17	17.19	0.375
	GO:0009743	response to carbohydrate	1948	39	43.33	0.375
	GO:0051211	anisotropic cell growth	15	2	0.33	0.376
	GO:0051248	negative regulation of protein metabolic...	288	9	6.41	0.376
	GO:0008652	cellular amino acid biosynthetic process	2529	60	56.26	0.376
	GO:0009432	SOS response	11	2	0.24	0.377
	GO:0009790	embryo development	2879	72	64.04	0.377
	GO:0032269	negative regulation of cellular protein ...	284	9	6.32	0.378
	GO:0035196	production of miRNAs involved in gene si...	548	4	12.19	0.378
	GO:0090322	regulation of superoxide metabolic proce...	26	2	0.58	0.378
	GO:0015758	glucose transport	17	1	0.38	0.378
	GO:0042727	flavin-containing compound biosynthetic ...	33	2	0.73	0.378
	GO:0006771	riboflavin metabolic process	33	2	0.73	0.378
	GO:0009231	riboflavin biosynthetic process	33	2	0.73	0.378
	GO:0032787	monocarboxylic acid metabolic process	6437	167	143.19	0.379
	GO:0042446	hormone biosynthetic process	1374	37	30.56	0.379
	GO:0010628	positive regulation of gene expression	1952	38	43.42	0.379
	GO:0072507	divalent inorganic cation homeostasis	282	9	6.27	0.379
	GO:0043412	macromolecule modification	11614	278	258.34	0.38
	GO:0006812	cation transport	3997	106	88.91	0.38
	GO:0042886	amide transport	570	10	12.68	0.381
	GO:0009310	amine catabolic process	627	20	13.95	0.381
	GO:0042402	cellular biogenic amine catabolic proces...	627	20	13.95	0.381
	GO:0042726	flavin-containing compound metabolic pro...	41	2	0.91	0.381
	GO:2000280	regulation of root development	165	7	3.67	0.382
	GO:0098586	cellular response to virus	458	7	10.19	0.382
	GO:0010263	tricyclic triterpenoid biosynthetic proc...	6	1	0.13	0.383
	GO:0048481	ovule development	769	17	17.11	0.383
	GO:0016192	vesicle-mediated transport	2718	82	60.46	0.384
	GO:0006568	tryptophan metabolic process	473	16	10.52	0.384
	GO:0006586	indolalkylamine metabolic process	473	16	10.52	0.384
	GO:0006446	regulation of translational initiation	117	2	2.6	0.385
	GO:0006650	glycerophospholipid metabolic process	998	21	22.2	0.385
	GO:0051054	positive regulation of DNA metabolic pro...	35	1	0.78	0.386
	GO:0043157	response to cation stress	22	2	0.49	0.387
	GO:0006346	methylation-dependent chromatin silencin...	540	9	12.01	0.387
	GO:0051667	establishment of plastid localization	390	14	8.68	0.388
	GO:0009902	chloroplast relocation	390	14	8.68	0.388
	GO:0009812	flavonoid metabolic process	1152	30	25.63	0.388
	GO:0006839	mitochondrial transport	606	8	13.48	0.39
	GO:0015833	peptide transport	541	10	12.03	0.39
	GO:0006778	porphyrin-containing compound metabolic ...	894	13	19.89	0.391
	GO:0009886	post-embryonic morphogenesis	2081	48	46.29	0.392
	GO:0009856	pollination	1646	38	36.61	0.392
	GO:0044706	multi-multicellular organism process	1646	38	36.61	0.392
	GO:0044723	single-organism carbohydrate metabolic p...	6790	121	151.04	0.392
	GO:0015772	oligosaccharide transport	71	1	1.58	0.394
	GO:0046164	alcohol catabolic process	153	11	3.4	0.394
	GO:0048585	negative regulation of response to stimu...	1877	55	41.75	0.394
	GO:0050790	regulation of catalytic activity	1743	20	38.77	0.394
	GO:0006140	regulation of nucleotide metabolic proce...	214	2	4.76	0.395
	GO:0071417	cellular response to organonitrogen comp...	43	3	0.96	0.395
	GO:0006749	glutathione metabolic process	112	6	2.49	0.397
	GO:0065001	specification of axis polarity	359	11	7.99	0.397
	GO:0045927	positive regulation of growth	47	1	1.05	0.398
	GO:0043255	regulation of carbohydrate biosynthetic ...	122	6	2.71	0.398
	GO:0051606	detection of stimulus	831	14	18.48	0.398
	GO:0072665	protein localization to vacuole	628	22	13.97	0.399
	GO:0072666	establishment of protein localization to...	628	22	13.97	0.399
	GO:0006623	protein targeting to vacuole	628	22	13.97	0.399
	GO:0050657	nucleic acid transport	343	7	7.63	0.399
	GO:0050658	RNA transport	343	7	7.63	0.399
	GO:0006403	RNA localization	343	7	7.63	0.399
	GO:0051236	establishment of RNA localization	343	7	7.63	0.399
	GO:0010557	positive regulation of macromolecule bio...	2057	38	45.76	0.399
	GO:0033036	macromolecule localization	6829	141	151.91	0.399
	GO:0009890	negative regulation of biosynthetic proc...	1960	52	43.6	0.399
	GO:0046488	phosphatidylinositol metabolic process	597	15	13.28	0.4
	GO:0048832	specification of organ number	15	2	0.33	0.401
	GO:0048833	specification of floral organ number	15	2	0.33	0.401
	GO:0071241	cellular response to inorganic substance	229	6	5.09	0.401
	GO:0070301	cellular response to hydrogen peroxide	422	8	9.39	0.402
	GO:0006810	transport	14923	343	331.95	0.402
	GO:0044242	cellular lipid catabolic process	1163	11	25.87	0.402
	GO:0006638	neutral lipid metabolic process	98	2	2.18	0.402
	GO:0006639	acylglycerol metabolic process	98	2	2.18	0.402
	GO:0034599	cellular response to oxidative stress	684	16	15.21	0.403
	GO:0009756	carbohydrate mediated signaling	552	11	12.28	0.403
	GO:0010182	sugar mediated signaling pathway	552	11	12.28	0.403
	GO:0000097	sulfur amino acid biosynthetic process	1455	32	32.37	0.404
	GO:0010481	epidermal cell division	8	2	0.18	0.404
	GO:0010482	regulation of epidermal cell division	8	2	0.18	0.404
	GO:0000959	mitochondrial RNA metabolic process	56	2	1.25	0.404
	GO:0043450	alkene biosynthetic process	550	13	12.23	0.405
	GO:0043449	cellular alkene metabolic process	550	13	12.23	0.405
	GO:0009692	ethylene metabolic process	550	13	12.23	0.405
	GO:0009693	ethylene biosynthetic process	550	13	12.23	0.405
	GO:1900673	olefin metabolic process	550	13	12.23	0.405
	GO:1900674	olefin biosynthetic process	550	13	12.23	0.405
	GO:0051050	positive regulation of transport	34	2	0.76	0.405
	GO:1901668	regulation of superoxide dismutase activ...	18	2	0.4	0.406
	GO:1901671	positive regulation of superoxide dismut...	18	2	0.4	0.406
	GO:0030003	cellular cation homeostasis	853	23	18.97	0.406
	GO:0046174	polyol catabolic process	131	9	2.91	0.407
	GO:0048646	anatomical structure formation involved ...	1525	38	33.92	0.407
	GO:0009851	auxin biosynthetic process	623	23	13.86	0.408
	GO:0071421	manganese ion transmembrane transport	29	2	0.65	0.408
	GO:0016053	organic acid biosynthetic process	5273	154	117.29	0.408
	GO:0046394	carboxylic acid biosynthetic process	5273	154	117.29	0.408
	GO:0015991	ATP hydrolysis coupled proton transport	150	7	3.34	0.408
	GO:0015988	energy coupled proton transmembrane tran...	150	7	3.34	0.408
	GO:1902586	multi-organism intercellular transport	8	2	0.18	0.408
	GO:0046740	transport of virus in host, cell to cell	8	2	0.18	0.408
	GO:0030036	actin cytoskeleton organization	822	17	18.28	0.408
	GO:0034614	cellular response to reactive oxygen spe...	628	16	13.97	0.408
	GO:0042762	regulation of sulfur metabolic process	87	1	1.94	0.409
	GO:0046686	response to cadmium ion	2593	59	57.68	0.41
	GO:0006787	porphyrin-containing compound catabolic ...	226	6	5.03	0.41
	GO:0033015	tetrapyrrole catabolic process	226	6	5.03	0.41
	GO:0010498	proteasomal protein catabolic process	1035	11	23.02	0.41
	GO:0009753	response to jasmonic acid	2493	45	55.45	0.41
	GO:0009955	adaxial/abaxial pattern specification	408	9	9.08	0.411
	GO:0046434	organophosphate catabolic process	1685	39	37.48	0.411
	GO:0031348	negative regulation of defense response	1458	49	32.43	0.411
	GO:0009168	purine ribonucleoside monophosphate bios...	318	10	7.07	0.411
	GO:0009127	purine nucleoside monophosphate biosynth...	318	10	7.07	0.411
	GO:0048519	negative regulation of biological proces...	5818	150	129.42	0.411
	GO:0010304	PSII associated light-harvesting complex...	100	3	2.22	0.412
	GO:0043270	positive regulation of ion transport	11	2	0.24	0.412
	GO:0033013	tetrapyrrole metabolic process	899	13	20	0.412
	GO:0006333	chromatin assembly or disassembly	466	17	10.37	0.413
	GO:0042440	pigment metabolic process	1480	32	32.92	0.413
	GO:0042157	lipoprotein metabolic process	644	31	14.33	0.414
	GO:0015867	ATP transport	33	1	0.73	0.415
	GO:0015868	purine ribonucleotide transport	33	1	0.73	0.415
	GO:0031325	positive regulation of cellular metaboli...	2255	43	50.16	0.415
	GO:1901564	organonitrogen compound metabolic proces...	8817	184	196.13	0.415
	GO:0047484	regulation of response to osmotic stress	20	1	0.44	0.415
	GO:0009903	chloroplast avoidance movement	30	1	0.67	0.417
	GO:0009862	systemic acquired resistance, salicylic ...	1314	35	29.23	0.417
	GO:0000724	double-strand break repair via homologou...	255	10	5.67	0.418
	GO:0000725	recombinational repair	255	10	5.67	0.418
	GO:0044770	cell cycle phase transition	341	9	7.59	0.42
	GO:0044772	mitotic cell cycle phase transition	341	9	7.59	0.42
	GO:0071280	cellular response to copper ion	12	2	0.27	0.42
	GO:0010052	guard cell differentiation	67	1	1.49	0.42
	GO:0006367	transcription initiation from RNA polyme...	45	1	1	0.42
	GO:0044085	cellular component biogenesis	6503	124	144.65	0.42
	GO:0010030	positive regulation of seed germination	80	3	1.78	0.42
	GO:0018202	peptidyl-histidine modification	24	2	0.53	0.42
	GO:0006281	DNA repair	1122	38	24.96	0.421
	GO:0048581	negative regulation of post-embryonic de...	416	10	9.25	0.422
	GO:0042445	hormone metabolic process	1598	43	35.55	0.422
	GO:0009638	phototropism	69	2	1.53	0.422
	GO:0016042	lipid catabolic process	1221	13	27.16	0.423
	GO:0006754	ATP biosynthetic process	249	10	5.54	0.424
	GO:0006714	sesquiterpenoid metabolic process	228	6	5.07	0.424
	GO:0051644	plastid localization	393	14	8.74	0.424
	GO:1902039	negative regulation of seed dormancy pro...	7	1	0.16	0.424
	GO:0009694	jasmonic acid metabolic process	778	19	17.31	0.425
	GO:0018904	ether metabolic process	134	4	2.98	0.425
	GO:0010351	lithium ion transport	167	9	3.71	0.426
	GO:0048638	regulation of developmental growth	1278	21	28.43	0.426
	GO:0009913	epidermal cell differentiation	2418	53	53.79	0.426
	GO:0030855	epithelial cell differentiation	2418	53	53.79	0.426
	GO:0008380	RNA splicing	1169	27	26	0.428
	GO:0016246	RNA interference	750	5	16.68	0.428
	GO:0033124	regulation of GTP catabolic process	192	2	4.27	0.429
	GO:0043087	regulation of GTPase activity	192	2	4.27	0.429
	GO:0010565	regulation of cellular ketone metabolic ...	205	6	4.56	0.43
	GO:0016106	sesquiterpenoid biosynthetic process	184	6	4.09	0.43
	GO:0031537	regulation of anthocyanin metabolic proc...	122	4	2.71	0.432
	GO:0006835	dicarboxylic acid transport	104	3	2.31	0.432
	GO:0006344	maintenance of chromatin silencing	8	2	0.18	0.432
	GO:1900542	regulation of purine nucleotide metaboli...	212	2	4.72	0.432
	GO:0009118	regulation of nucleoside metabolic proce...	212	2	4.72	0.432
	GO:0031327	negative regulation of cellular biosynth...	1944	52	43.24	0.433
	GO:0009062	fatty acid catabolic process	978	11	21.75	0.433
	GO:0044765	single-organism transport	13241	296	294.53	0.434
	GO:0006473	protein acetylation	172	5	3.83	0.435
	GO:0048016	inositol phosphate-mediated signaling	8	2	0.18	0.435
	GO:0007020	microtubule nucleation	293	4	6.52	0.436
	GO:0010075	regulation of meristem growth	821	14	18.26	0.436
	GO:0009798	axis specification	410	11	9.12	0.438
	GO:0045786	negative regulation of cell cycle	150	8	3.34	0.438
	GO:0009650	UV protection	32	1	0.71	0.438
	GO:0098543	detection of other organism	111	3	2.47	0.439
	GO:0016045	detection of bacterium	111	3	2.47	0.439
	GO:0048523	negative regulation of cellular process	3878	88	86.26	0.44
	GO:0009645	response to low light intensity stimulus	29	3	0.65	0.441
	GO:1903308	regulation of chromatin modification	67	5	1.49	0.441
	GO:1902275	regulation of chromatin organization	67	5	1.49	0.441
	GO:0071366	cellular response to indolebutyric acid ...	27	1	0.6	0.441
	GO:0015985	energy coupled proton transport, down el...	128	3	2.85	0.441
	GO:0015986	ATP synthesis coupled proton transport	128	3	2.85	0.441
	GO:0044743	intracellular protein transmembrane impo...	536	7	11.92	0.441
	GO:0044700	single organism signaling	8973	198	199.6	0.442
	GO:0043269	regulation of ion transport	746	12	16.59	0.442
	GO:0006334	nucleosome assembly	197	8	4.38	0.442
	GO:0034728	nucleosome organization	197	8	4.38	0.442
	GO:0016441	posttranscriptional gene silencing	862	9	19.17	0.442
	GO:0009068	aspartate family amino acid catabolic pr...	68	2	1.51	0.444
	GO:0032119	sequestering of zinc ion	16	2	0.36	0.444
	GO:0070072	vacuolar proton-transporting V-type ATPa...	16	2	0.36	0.444
	GO:0010089	xylem development	340	7	7.56	0.445
	GO:0009943	adaxial/abaxial axis specification	367	9	8.16	0.445
	GO:1901990	regulation of mitotic cell cycle phase t...	334	8	7.43	0.445
	GO:1901987	regulation of cell cycle phase transitio...	334	8	7.43	0.445
	GO:0009767	photosynthetic electron transport chain	326	6	7.25	0.446
	GO:0006816	calcium ion transport	637	21	14.17	0.446
	GO:0040008	regulation of growth	1400	21	31.14	0.446
	GO:0045727	positive regulation of translation	90	1	2	0.446
	GO:0006301	postreplication repair	151	5	3.36	0.446
	GO:0035265	organ growth	58	1	1.29	0.447
	GO:0006782	protoporphyrinogen IX biosynthetic proce...	26	1	0.58	0.447
	GO:0046501	protoporphyrinogen IX metabolic process	26	1	0.58	0.447
	GO:0009220	pyrimidine ribonucleotide biosynthetic p...	673	7	14.97	0.447
	GO:0009218	pyrimidine ribonucleotide metabolic proc...	673	7	14.97	0.447
	GO:0048194	Golgi vesicle budding	7	1	0.16	0.448
	GO:0006888	ER to Golgi vesicle-mediated transport	590	26	13.12	0.448
	GO:0031399	regulation of protein modification proce...	1072	31	23.85	0.448
	GO:0071806	protein transmembrane transport	551	7	12.26	0.448
	GO:0065002	intracellular protein transmembrane tran...	551	7	12.26	0.448
	GO:0010154	fruit development	3350	84	74.52	0.448
	GO:0023052	signaling	8975	198	199.64	0.449
	GO:0016116	carotenoid metabolic process	517	10	11.5	0.449
	GO:0016108	tetraterpenoid metabolic process	517	10	11.5	0.449
	GO:0015696	ammonium transport	181	7	4.03	0.45
	GO:0030422	production of siRNA involved in RNA inte...	563	4	12.52	0.45
	GO:0000096	sulfur amino acid metabolic process	1636	34	36.39	0.45
	GO:0018871	1-aminocyclopropane-1-carboxylate metabo...	83	4	1.85	0.45
	GO:0042218	1-aminocyclopropane-1-carboxylate biosyn...	83	4	1.85	0.45
	GO:0052544	defense response by callose deposition i...	108	7	2.4	0.451
	GO:0052482	defense response by cell wall thickening	108	7	2.4	0.451
	GO:0051656	establishment of organelle localization	423	16	9.41	0.452
	GO:0006469	negative regulation of protein kinase ac...	202	7	4.49	0.452
	GO:0033673	negative regulation of kinase activity	202	7	4.49	0.452
	GO:0051348	negative regulation of transferase activ...	202	7	4.49	0.452
	GO:0055072	iron ion homeostasis	175	5	3.89	0.452
	GO:0006662	glycerol ether metabolic process	129	4	2.87	0.453
	GO:0019538	protein metabolic process	16549	377	368.12	0.453
	GO:1900150	regulation of defense response to fungus	35	2	0.78	0.454
	GO:0071901	negative regulation of protein serine/th...	198	7	4.4	0.454
	GO:0009861	jasmonic acid and ethylene-dependent sys...	52	1	1.16	0.455
	GO:0009751	response to salicylic acid	2392	61	53.21	0.455
	GO:0071900	regulation of protein serine/threonine k...	337	7	7.5	0.455
	GO:0070417	cellular response to cold	83	5	1.85	0.456
	GO:0043461	proton-transporting ATP synthase complex...	9	2	0.2	0.456
	GO:0070272	proton-transporting ATP synthase complex...	9	2	0.2	0.456
	GO:0042158	lipoprotein biosynthetic process	643	30	14.3	0.457
	GO:0006497	protein lipidation	643	30	14.3	0.457
	GO:0042732	D-xylose metabolic process	164	4	3.65	0.457
	GO:0070925	organelle assembly	269	7	5.98	0.457
	GO:0009070	serine family amino acid biosynthetic pr...	1080	27	24.02	0.458
	GO:0010017	red or far-red light signaling pathway	188	6	4.18	0.458
	GO:0009630	gravitropism	820	23	18.24	0.458
	GO:0035266	meristem growth	866	14	19.26	0.459
	GO:0010315	auxin efflux	91	1	2.02	0.459
	GO:0010029	regulation of seed germination	363	3	8.07	0.461
	GO:0007187	G-protein coupled receptor signaling pat...	17	1	0.38	0.461
	GO:0007188	adenylate cyclase-modulating G-protein c...	17	1	0.38	0.461
	GO:0031047	gene silencing by RNA	1310	30	29.14	0.461
	GO:0006498	N-terminal protein lipidation	588	28	13.08	0.461
	GO:0006499	N-terminal protein myristoylation	588	28	13.08	0.461
	GO:0018377	protein myristoylation	588	28	13.08	0.461
	GO:0051056	regulation of small GTPase mediated sign...	204	2	4.54	0.462
	GO:0007265	Ras protein signal transduction	204	2	4.54	0.462
	GO:0046578	regulation of Ras protein signal transdu...	204	2	4.54	0.462
	GO:0009860	pollen tube growth	1158	27	25.76	0.462
	GO:0035235	ionotropic glutamate receptor signaling ...	70	2	1.56	0.462
	GO:0007215	glutamate receptor signaling pathway	70	2	1.56	0.462
	GO:0006857	oligopeptide transport	525	9	11.68	0.463
	GO:0009658	chloroplast organization	964	21	21.44	0.463
	GO:0051353	positive regulation of oxidoreductase ac...	25	2	0.56	0.464
	GO:0051341	regulation of oxidoreductase activity	25	2	0.56	0.464
	GO:0009081	branched-chain amino acid metabolic proc...	124	4	2.76	0.464
	GO:0061640	cytoskeleton-dependent cytokinesis	1805	38	40.15	0.464
	GO:0051188	cofactor biosynthetic process	1189	21	26.45	0.464
	GO:0048608	reproductive structure development	7632	177	169.77	0.465
	GO:0061458	reproductive system development	7632	177	169.77	0.465
	GO:0043631	RNA polyadenylation	49	2	1.09	0.465
	GO:0052249	modulation of RNA levels in other organi...	452	5	10.05	0.465
	GO:0009616	virus induced gene silencing	452	5	10.05	0.465
	GO:0052018	modulation by symbiont of RNA levels in ...	452	5	10.05	0.465
	GO:1901360	organic cyclic compound metabolic proces...	23438	504	521.36	0.466
	GO:0042752	regulation of circadian rhythm	225	10	5	0.467
	GO:0007267	cell-cell signaling	389	5	8.65	0.467
	GO:0006402	mRNA catabolic process	485	17	10.79	0.468
	GO:0010050	vegetative phase change	309	2	6.87	0.468
	GO:0051246	regulation of protein metabolic process	1633	40	36.32	0.468
	GO:0051172	negative regulation of nitrogen compound...	1894	50	42.13	0.469
	GO:0006094	gluconeogenesis	970	20	21.58	0.469
	GO:0034755	iron ion transmembrane transport	52	2	1.16	0.471
	GO:0048829	root cap development	69	2	1.53	0.471
	GO:0000082	G1/S transition of mitotic cell cycle	12	1	0.27	0.472
	GO:0044843	cell cycle G1/S phase transition	12	1	0.27	0.472
	GO:0051260	protein homooligomerization	61	1	1.36	0.472
	GO:0098581	detection of external biotic stimulus	113	3	2.51	0.472
	GO:0006572	tyrosine catabolic process	12	2	0.27	0.472
	GO:0043487	regulation of RNA stability	25	2	0.56	0.472
	GO:0043489	RNA stabilization	25	2	0.56	0.472
	GO:1901607	alpha-amino acid biosynthetic process	1998	49	44.44	0.472
	GO:0043043	peptide biosynthetic process	62	6	1.38	0.473
	GO:0043687	post-translational protein modification	385	2	8.56	0.473
	GO:0006598	polyamine catabolic process	236	4	5.25	0.474
	GO:0000266	mitochondrial fission	20	2	0.44	0.474
	GO:0010563	negative regulation of phosphorus metabo...	221	7	4.92	0.474
	GO:0045936	negative regulation of phosphate metabol...	221	7	4.92	0.474
	GO:0006643	membrane lipid metabolic process	801	15	17.82	0.474
	GO:0072655	establishment of protein localization to...	435	5	9.68	0.475
	GO:0006626	protein targeting to mitochondrion	435	5	9.68	0.475
	GO:0070585	protein localization to mitochondrion	435	5	9.68	0.475
	GO:0044070	regulation of anion transport	219	2	4.87	0.475
	GO:0070647	protein modification by small protein co...	2222	39	49.43	0.475
	GO:0050776	regulation of immune response	2207	55	49.09	0.476
	GO:0006732	coenzyme metabolic process	1897	36	42.2	0.476
	GO:0010188	response to microbial phytotoxin	47	3	1.05	0.477
	GO:0044702	single organism reproductive process	8366	203	186.09	0.477
	GO:0033523	histone H2B ubiquitination	24	1	0.53	0.48
	GO:0016574	histone ubiquitination	24	1	0.53	0.48
	GO:0045934	negative regulation of nucleobase-contai...	1864	50	41.46	0.48
	GO:0045088	regulation of innate immune response	2199	55	48.91	0.48
	GO:0071457	cellular response to ozone	9	2	0.2	0.481
	GO:0018298	protein-chromophore linkage	46	2	1.02	0.481
	GO:0043543	protein acylation	765	33	17.02	0.481
	GO:0006071	glycerol metabolic process	91	2	2.02	0.482
	GO:0030154	cell differentiation	5233	117	116.4	0.482
	GO:0016128	phytosteroid metabolic process	641	15	14.26	0.482
	GO:0072329	monocarboxylic acid catabolic process	1007	11	22.4	0.482
	GO:0051103	DNA ligation involved in DNA repair	9	2	0.2	0.482
	GO:0034622	cellular macromolecular complex assembly	3121	74	69.42	0.483
	GO:0042326	negative regulation of phosphorylation	215	7	4.78	0.483
	GO:0042325	regulation of phosphorylation	436	9	9.7	0.484
	GO:0043068	positive regulation of programmed cell d...	63	1	1.4	0.484
	GO:0071230	cellular response to amino acid stimulus	9	2	0.2	0.485
	GO:0048509	regulation of meristem development	1054	24	23.45	0.485
	GO:0006148	inosine catabolic process	9	2	0.2	0.486
	GO:0046102	inosine metabolic process	9	2	0.2	0.486
	GO:0007167	enzyme linked receptor protein signaling...	510	4	11.34	0.486
	GO:0007389	pattern specification process	1642	45	36.52	0.486
	GO:0009060	aerobic respiration	339	4	7.54	0.487
	GO:1901679	nucleotide transmembrane transport	29	1	0.65	0.487
	GO:0072531	pyrimidine-containing compound transmemb...	29	1	0.65	0.487
	GO:0090481	pyrimidine nucleotide-sugar transmembran...	29	1	0.65	0.487
	GO:0016131	brassinosteroid metabolic process	638	14	14.19	0.488
	GO:0009069	serine family amino acid metabolic proce...	1302	30	28.96	0.488
	GO:0016129	phytosteroid biosynthetic process	606	15	13.48	0.489
	GO:0016052	carbohydrate catabolic process	2833	62	63.02	0.489
	GO:0048449	floral organ formation	780	19	17.35	0.49
	GO:0010244	response to low fluence blue light stimu...	19	3	0.42	0.49
	GO:0098542	defense response to other organism	5061	120	112.58	0.49
	GO:0006807	nitrogen compound metabolic process	23267	479	517.55	0.49
	GO:1901293	nucleoside phosphate biosynthetic proces...	1648	30	36.66	0.491
	GO:0044802	single-organism membrane organization	2778	57	61.79	0.491
	GO:0072524	pyridine-containing compound metabolic p...	911	21	20.26	0.491
	GO:0015995	chlorophyll biosynthetic process	543	7	12.08	0.492
	GO:0016572	histone phosphorylation	308	12	6.85	0.492
	GO:0006775	fat-soluble vitamin metabolic process	28	2	0.62	0.492
	GO:0042362	fat-soluble vitamin biosynthetic process	28	2	0.62	0.492
	GO:0031508	pericentric heterochromatin assembly	10	2	0.22	0.493
	GO:0031937	positive regulation of chromatin silenci...	10	2	0.22	0.493
	GO:0031055	chromatin remodeling at centromere	10	2	0.22	0.493
	GO:0090308	regulation of methylation-dependent chro...	10	2	0.22	0.493
	GO:0090309	positive regulation of methylation-depen...	10	2	0.22	0.493
	GO:0019685	photosynthesis, dark reaction	58	2	1.29	0.494
	GO:0043331	response to dsRNA	596	4	13.26	0.494
	GO:0070918	production of small RNA involved in gene...	596	4	13.26	0.494
	GO:0031050	dsRNA fragmentation	596	4	13.26	0.494
	GO:0071359	cellular response to dsRNA	596	4	13.26	0.494
	GO:0016132	brassinosteroid biosynthetic process	603	14	13.41	0.495
	GO:0080156	mitochondrial mRNA modification	40	2	0.89	0.497
	GO:0055082	cellular chemical homeostasis	944	24	21	0.497
	GO:0051049	regulation of transport	924	17	20.55	0.498
	GO:0006418	tRNA aminoacylation for protein translat...	256	10	5.69	0.499
	GO:0046483	heterocycle metabolic process	21394	440	475.89	0.499
	GO:0071897	DNA biosynthetic process	26	1	0.58	0.499
	GO:0007005	mitochondrion organization	532	11	11.83	0.499
	GO:0019362	pyridine nucleotide metabolic process	879	21	19.55	0.499
	GO:0033478	UDP-rhamnose metabolic process	18	1	0.4	0.5
	GO:0010253	UDP-rhamnose biosynthetic process	18	1	0.4	0.5
	GO:0018193	peptidyl-amino acid modification	477	12	10.61	0.5
	GO:0048510	regulation of timing of transition from ...	149	6	3.31	0.5
	GO:0048506	regulation of timing of meristematic pha...	149	6	3.31	0.5
	GO:0016101	diterpenoid metabolic process	302	8	6.72	0.5
	GO:0002239	response to oomycetes	59	2	1.31	0.501
	GO:0006476	protein deacetylation	54	2	1.2	0.502
	GO:0035601	protein deacylation	54	2	1.2	0.502
	GO:0098732	macromolecule deacylation	54	2	1.2	0.502
	GO:0006739	NADP metabolic process	845	18	18.8	0.502
	GO:0010051	xylem and phloem pattern formation	445	17	9.9	0.502
	GO:0031113	regulation of microtubule polymerization	27	2	0.6	0.503
	GO:0006873	cellular ion homeostasis	891	23	19.82	0.504
	GO:0002253	activation of immune response	187	5	4.16	0.504
	GO:0002218	activation of innate immune response	187	5	4.16	0.504
	GO:0018027	peptidyl-lysine dimethylation	18	2	0.4	0.504
	GO:0036123	histone H3-K9 dimethylation	18	2	0.4	0.504
	GO:1900109	regulation of histone H3-K9 dimethylatio...	18	2	0.4	0.504
	GO:0031123	RNA 3'-end processing	119	2	2.65	0.505
	GO:0046364	monosaccharide biosynthetic process	1044	20	23.22	0.505
	GO:0031328	positive regulation of cellular biosynth...	2095	38	46.6	0.506
	GO:0015766	disaccharide transport	65	1	1.45	0.506
	GO:0015770	sucrose transport	65	1	1.45	0.506
	GO:0010941	regulation of cell death	2148	43	47.78	0.507
	GO:0031062	positive regulation of histone methylati...	38	1	0.85	0.508
	GO:0031058	positive regulation of histone modificat...	38	1	0.85	0.508
	GO:0009145	purine nucleoside triphosphate biosynthe...	264	10	5.87	0.508
	GO:0009206	purine ribonucleoside triphosphate biosy...	264	10	5.87	0.508
	GO:0006101	citrate metabolic process	23	2	0.51	0.508
	GO:0009165	nucleotide biosynthetic process	1640	30	36.48	0.51
	GO:0006152	purine nucleoside catabolic process	1561	34	34.72	0.51
	GO:0016540	protein autoprocessing	9	1	0.2	0.511
	GO:0070646	protein modification by small protein re...	844	10	18.77	0.511
	GO:0009094	L-phenylalanine biosynthetic process	27	3	0.6	0.511
	GO:1902223	erythrose 4-phosphate/phosphoenolpyruvat...	27	3	0.6	0.511
	GO:0009606	tropism	860	23	19.13	0.512
	GO:0009944	polarity specification of adaxial/abaxia...	353	9	7.85	0.512
	GO:0009813	flavonoid biosynthetic process	1036	26	23.04	0.512
	GO:0006266	DNA ligation	12	2	0.27	0.512
	GO:0010497	plasmodesmata-mediated intercellular tra...	32	3	0.71	0.512
	GO:0046496	nicotinamide nucleotide metabolic proces...	876	19	19.49	0.512
	GO:0001932	regulation of protein phosphorylation	408	9	9.08	0.513
	GO:0010558	negative regulation of macromolecule bio...	1896	52	42.17	0.513
	GO:2000113	negative regulation of cellular macromol...	1896	52	42.17	0.513
	GO:0000956	nuclear-transcribed mRNA catabolic proce...	477	17	10.61	0.514
	GO:0010562	positive regulation of phosphorus metabo...	80	2	1.78	0.514
	GO:0042327	positive regulation of phosphorylation	80	2	1.78	0.514
	GO:0045937	positive regulation of phosphate metabol...	80	2	1.78	0.514
	GO:0010305	leaf vascular tissue pattern formation	130	8	2.89	0.515
	GO:1901031	regulation of response to reactive oxyge...	22	2	0.49	0.515
	GO:2000121	regulation of removal of superoxide radi...	22	2	0.49	0.515
	GO:0006354	DNA-templated transcription, elongation	375	7	8.34	0.515
	GO:0001708	cell fate specification	236	9	5.25	0.515
	GO:0071822	protein complex subunit organization	3587	84	79.79	0.516
	GO:0007165	signal transduction	8702	193	193.57	0.516
	GO:0019400	alditol metabolic process	100	2	2.22	0.516
	GO:0042454	ribonucleoside catabolic process	1569	34	34.9	0.517
	GO:0009828	plant-type cell wall loosening	125	1	2.78	0.517
	GO:1901616	organic hydroxy compound catabolic proce...	171	11	3.8	0.518
	GO:0048865	stem cell fate commitment	7	1	0.16	0.518
	GO:0048867	stem cell fate determination	7	1	0.16	0.518
	GO:0006195	purine nucleotide catabolic process	1544	32	34.34	0.518
	GO:0009154	purine ribonucleotide catabolic process	1544	32	34.34	0.518
	GO:0009143	nucleoside triphosphate catabolic proces...	1544	32	34.34	0.518
	GO:0009261	ribonucleotide catabolic process	1544	32	34.34	0.518
	GO:0061024	membrane organization	2846	58	63.31	0.518
	GO:0042744	hydrogen peroxide catabolic process	392	7	8.72	0.519
	GO:0006566	threonine metabolic process	74	2	1.65	0.52
	GO:0051640	organelle localization	608	22	13.52	0.52
	GO:0006007	glucose catabolic process	1291	27	28.72	0.52
	GO:0009686	gibberellin biosynthetic process	243	8	5.41	0.521
	GO:0006567	threonine catabolic process	46	2	1.02	0.522
	GO:0034754	cellular hormone metabolic process	806	23	17.93	0.522
	GO:0046365	monosaccharide catabolic process	1297	28	28.85	0.522
	GO:0019320	hexose catabolic process	1297	28	28.85	0.522
	GO:0006448	regulation of translational elongation	58	3	1.29	0.522
	GO:0032989	cellular component morphogenesis	3520	80	78.3	0.523
	GO:1900140	regulation of seedling development	378	3	8.41	0.523
	GO:0090304	nucleic acid metabolic process	16201	333	360.38	0.524
	GO:0042939	tripeptide transport	47	1	1.05	0.524
	GO:0006475	internal protein amino acid acetylation	109	4	2.42	0.524
	GO:0018393	internal peptidyl-lysine acetylation	109	4	2.42	0.524
	GO:0018394	peptidyl-lysine acetylation	109	4	2.42	0.524
	GO:0016573	histone acetylation	109	4	2.42	0.524
	GO:0048856	anatomical structure development	16195	373	360.24	0.524
	GO:0009067	aspartate family amino acid biosynthetic...	516	10	11.48	0.524
	GO:0001934	positive regulation of protein phosphory...	71	2	1.58	0.525
	GO:0033674	positive regulation of kinase activity	71	2	1.58	0.525
	GO:0045860	positive regulation of protein kinase ac...	71	2	1.58	0.525
	GO:0009164	nucleoside catabolic process	1570	34	34.92	0.525
	GO:0006261	DNA-dependent DNA replication	664	18	14.77	0.526
	GO:0001933	negative regulation of protein phosphory...	212	7	4.72	0.526
	GO:0048518	positive regulation of biological proces...	4591	97	102.12	0.527
	GO:0044237	cellular metabolic process	40385	869	898.33	0.527
	GO:2000070	regulation of response to water deprivat...	32	2	0.71	0.528
	GO:0055071	manganese ion homeostasis	45	4	1	0.529
	GO:0043933	macromolecular complex subunit organizat...	3734	88	83.06	0.529
	GO:0032922	circadian regulation of gene expression	23	2	0.51	0.53
	GO:0080026	response to indolebutyric acid	43	1	0.96	0.53
	GO:0009639	response to red or far red light	1852	31	41.2	0.531
	GO:0016114	terpenoid biosynthetic process	1148	25	25.54	0.531
	GO:0006996	organelle organization	9156	193	203.67	0.531
	GO:0034976	response to endoplasmic reticulum stress	1800	44	40.04	0.531
	GO:0043207	response to external biotic stimulus	6823	149	151.77	0.532
	GO:0051707	response to other organism	6823	149	151.77	0.532
	GO:0006470	protein dephosphorylation	979	26	21.78	0.532
	GO:0009146	purine nucleoside triphosphate catabolic...	1542	32	34.3	0.532
	GO:0009203	ribonucleoside triphosphate catabolic pr...	1542	32	34.3	0.532
	GO:0009207	purine ribonucleoside triphosphate catab...	1542	32	34.3	0.532
	GO:0048645	organ formation	1049	26	23.33	0.533
	GO:0007163	establishment or maintenance of cell pol...	16	1	0.36	0.533
	GO:0002682	regulation of immune system process	2222	55	49.43	0.534
	GO:0043647	inositol phosphate metabolic process	355	10	7.9	0.535
	GO:0019344	cysteine biosynthetic process	1047	27	23.29	0.535
	GO:0009249	protein lipoylation	11	2	0.24	0.536
	GO:0046700	heterocycle catabolic process	2809	78	62.48	0.536
	GO:0019439	aromatic compound catabolic process	2869	82	63.82	0.536
	GO:0006886	intracellular protein transport	4883	106	108.62	0.537
	GO:0006435	threonyl-tRNA aminoacylation	7	1	0.16	0.537
	GO:0006655	phosphatidylglycerol biosynthetic proces...	269	4	5.98	0.537
	GO:0006661	phosphatidylinositol biosynthetic proces...	415	9	9.23	0.538
	GO:1901361	organic cyclic compound catabolic proces...	2907	84	64.66	0.539
	GO:0009789	positive regulation of abscisic acid-act...	114	1	2.54	0.539
	GO:0072523	purine-containing compound catabolic pro...	1568	34	34.88	0.539
	GO:0065003	macromolecular complex assembly	3393	80	75.47	0.54
	GO:0019253	reductive pentose-phosphate cycle	56	2	1.25	0.54
	GO:0010048	vernalization response	460	9	10.23	0.54
	GO:0007166	cell surface receptor signaling pathway	689	11	15.33	0.54
	GO:0006665	sphingolipid metabolic process	240	7	5.34	0.54
	GO:0046086	adenosine biosynthetic process	20	2	0.44	0.54
	GO:0080094	response to trehalose-6-phosphate	20	2	0.44	0.54
	GO:0006169	adenosine salvage	20	2	0.44	0.54
	GO:0030968	endoplasmic reticulum unfolded protein r...	979	21	21.78	0.541
	GO:0016556	mRNA modification	313	4	6.96	0.541
	GO:0006986	response to unfolded protein	984	21	21.89	0.541
	GO:0034620	cellular response to unfolded protein	984	21	21.89	0.541
	GO:0035967	cellular response to topologically incor...	984	21	21.89	0.541
	GO:0009396	folic acid-containing compound biosynthe...	61	1	1.36	0.542
	GO:0009152	purine ribonucleotide biosynthetic proce...	385	10	8.56	0.542
	GO:0032502	developmental process	17710	416	393.94	0.542
	GO:0009066	aspartate family amino acid metabolic pr...	609	12	13.55	0.543
	GO:0009887	organ morphogenesis	2382	67	52.99	0.545
	GO:0045165	cell fate commitment	289	10	6.43	0.545
	GO:0010076	maintenance of floral meristem identity	30	2	0.67	0.546
	GO:0071249	cellular response to nitrate	12	2	0.27	0.546
	GO:0009914	hormone transport	507	7	11.28	0.546
	GO:0006461	protein complex assembly	3246	76	72.2	0.547
	GO:0080135	regulation of cellular response to stres...	2016	42	44.84	0.548
	GO:0034645	cellular macromolecule biosynthetic proc...	16272	337	361.96	0.548
	GO:0007033	vacuole organization	296	10	6.58	0.549
	GO:0009072	aromatic amino acid family metabolic pro...	1096	36	24.38	0.549
	GO:0009266	response to temperature stimulus	4544	101	101.08	0.549
	GO:0042542	response to hydrogen peroxide	1223	28	27.2	0.55
	GO:0009201	ribonucleoside triphosphate biosynthetic...	285	10	6.34	0.551
	GO:0046130	purine ribonucleoside catabolic process	1555	34	34.59	0.551
	GO:0031329	regulation of cellular catabolic process	287	2	6.38	0.551
	GO:0055065	metal ion homeostasis	649	22	14.44	0.552
	GO:0006984	ER-nucleus signaling pathway	1012	23	22.51	0.553
	GO:0006270	DNA replication initiation	265	6	5.89	0.553
	GO:0071824	protein-DNA complex subunit organization	217	10	4.83	0.553
	GO:0065004	protein-DNA complex assembly	217	10	4.83	0.553
	GO:0010228	vegetative to reproductive phase transit...	2020	27	44.93	0.553
	GO:0046471	phosphatidylglycerol metabolic process	274	4	6.09	0.554
	GO:1901658	glycosyl compound catabolic process	1678	37	37.33	0.556
	GO:0002237	response to molecule of bacterial origin	406	3	9.03	0.556
	GO:0043086	negative regulation of catalytic activit...	764	10	16.99	0.557
	GO:0006487	protein N-linked glycosylation	483	7	10.74	0.557
	GO:0043549	regulation of kinase activity	392	9	8.72	0.557
	GO:0045859	regulation of protein kinase activity	392	9	8.72	0.557
	GO:0006096	glycolytic process	1227	32	27.29	0.559
	GO:0035304	regulation of protein dephosphorylation	611	20	13.59	0.559
	GO:0034613	cellular protein localization	4997	110	111.15	0.559
	GO:0043623	cellular protein complex assembly	2780	62	61.84	0.559
	GO:0009773	photosynthetic electron transport in pho...	221	5	4.92	0.559
	GO:0008361	regulation of cell size	289	2	6.43	0.56
	GO:0070588	calcium ion transmembrane transport	67	4	1.49	0.56
	GO:0010256	endomembrane system organization	1124	32	25	0.56
	GO:0002376	immune system process	4818	108	107.17	0.561
	GO:0006098	pentose-phosphate shunt	817	18	18.17	0.561
	GO:0009825	multidimensional cell growth	599	10	13.32	0.562
	GO:0006020	inositol metabolic process	46	5	1.02	0.562
	GO:0010020	chloroplast fission	70	1	1.56	0.563
	GO:0009648	photoperiodism	728	15	16.19	0.564
	GO:0009926	auxin polar transport	482	5	10.72	0.564
	GO:0046907	intracellular transport	6411	154	142.61	0.564
	GO:1901292	nucleoside phosphate catabolic process	1553	32	34.55	0.565
	GO:0000398	mRNA splicing, via spliceosome	474	16	10.54	0.566
	GO:0040034	regulation of development, heterochronic	198	6	4.4	0.566
	GO:0006595	polyamine metabolic process	305	6	6.78	0.567
	GO:0006897	endocytosis	164	3	3.65	0.568
	GO:0043467	regulation of generation of precursor me...	78	1	1.74	0.568
	GO:0043038	amino acid activation	266	10	5.92	0.569
	GO:0043039	tRNA aminoacylation	266	10	5.92	0.569
	GO:0044275	cellular carbohydrate catabolic process	159	3	3.54	0.569
	GO:0009059	macromolecule biosynthetic process	16672	343	370.85	0.569
	GO:0044270	cellular nitrogen compound catabolic pro...	2806	78	62.42	0.569
	GO:0005996	monosaccharide metabolic process	2594	54	57.7	0.57
	GO:0000902	cell morphogenesis	3300	76	73.41	0.57
	GO:0042044	fluid transport	859	18	19.11	0.57
	GO:0006833	water transport	859	18	19.11	0.57
	GO:0006725	cellular aromatic compound metabolic pro...	22590	483	502.5	0.571
	GO:0015786	UDP-glucose transport	25	1	0.56	0.571
	GO:0010383	cell wall polysaccharide metabolic proce...	1071	8	23.82	0.572
	GO:0019563	glycerol catabolic process	22	2	0.49	0.572
	GO:0019405	alditol catabolic process	22	2	0.49	0.572
	GO:0006664	glycolipid metabolic process	571	8	12.7	0.572
	GO:0006450	regulation of translational fidelity	38	3	0.85	0.573
	GO:0051225	spindle assembly	221	7	4.92	0.573
	GO:0009124	nucleoside monophosphate biosynthetic pr...	392	10	8.72	0.574
	GO:0006974	cellular response to DNA damage stimulus	1290	39	28.69	0.574
	GO:0080167	response to karrikin	637	14	14.17	0.574
	GO:0006779	porphyrin-containing compound biosynthet...	648	7	14.41	0.574
	GO:0009605	response to external stimulus	9816	232	218.35	0.576
	GO:0046474	glycerophospholipid biosynthetic process	774	15	17.22	0.576
	GO:0006740	NADPH regeneration	823	18	18.31	0.576
	GO:0006406	mRNA export from nucleus	299	7	6.65	0.577
	GO:0010311	lateral root formation	173	4	3.85	0.577
	GO:0009900	dehiscence	93	2	2.07	0.578
	GO:0009166	nucleotide catabolic process	1551	32	34.5	0.579
	GO:0006099	tricarboxylic acid cycle	155	1	3.45	0.579
	GO:0046129	purine ribonucleoside biosynthetic proce...	366	12	8.14	0.58
	GO:0042451	purine nucleoside biosynthetic process	366	12	8.14	0.58
	GO:0010189	vitamin E biosynthetic process	24	1	0.53	0.58
	GO:0042360	vitamin E metabolic process	24	1	0.53	0.58
	GO:0065008	regulation of biological quality	5810	127	129.24	0.58
	GO:0071482	cellular response to light stimulus	370	11	8.23	0.58
	GO:0071478	cellular response to radiation	370	11	8.23	0.58
	GO:0010074	maintenance of meristem identity	269	3	5.98	0.58
	GO:0007050	cell cycle arrest	16	1	0.36	0.581
	GO:0009585	red, far-red light phototransduction	73	3	1.62	0.581
	GO:0007602	phototransduction	73	3	1.62	0.581
	GO:0016102	diterpenoid biosynthetic process	250	8	5.56	0.581
	GO:0009156	ribonucleoside monophosphate biosyntheti...	380	10	8.45	0.581
	GO:0048868	pollen tube development	1335	29	29.7	0.581
	GO:0006790	sulfur compound metabolic process	3064	53	68.16	0.581
	GO:0006891	intra-Golgi vesicle-mediated transport	298	14	6.63	0.582
	GO:1901699	cellular response to nitrogen compound	773	11	17.19	0.583
	GO:0009142	nucleoside triphosphate biosynthetic pro...	291	10	6.47	0.583
	GO:0044092	negative regulation of molecular functio...	825	12	18.35	0.584
	GO:0071367	cellular response to brassinosteroid sti...	242	6	5.38	0.584
	GO:0040011	locomotion	99	4	2.2	0.585
	GO:0010039	response to iron ion	246	6	5.47	0.585
	GO:0009939	positive regulation of gibberellic acid ...	21	1	0.47	0.585
	GO:0060548	negative regulation of cell death	964	20	21.44	0.586
	GO:2000031	regulation of salicylic acid mediated si...	30	2	0.67	0.586
	GO:0019319	hexose biosynthetic process	990	20	22.02	0.587
	GO:0016125	sterol metabolic process	704	17	15.66	0.587
	GO:0007030	Golgi organization	1002	25	22.29	0.589
	GO:0006091	generation of precursor metabolites and ...	2903	59	64.57	0.589
	GO:1903310	positive regulation of chromatin modific...	48	3	1.07	0.589
	GO:1901137	carbohydrate derivative biosynthetic pro...	3565	60	79.3	0.589
	GO:0006400	tRNA modification	96	3	2.14	0.589
	GO:0060918	auxin transport	498	7	11.08	0.59
	GO:0009626	plant-type hypersensitive response	2105	51	46.82	0.59
	GO:0009742	brassinosteroid mediated signaling pathw...	240	6	5.34	0.592
	GO:0048545	response to steroid hormone	240	6	5.34	0.592
	GO:0043401	steroid hormone mediated signaling pathw...	240	6	5.34	0.592
	GO:0071383	cellular response to steroid hormone sti...	240	6	5.34	0.592
	GO:0070271	protein complex biogenesis	3256	76	72.43	0.593
	GO:0018205	peptidyl-lysine modification	153	8	3.4	0.593
	GO:0022603	regulation of anatomical structure morph...	597	15	13.28	0.593
	GO:0070727	cellular macromolecule localization	5144	113	114.42	0.593
	GO:0031400	negative regulation of protein modificat...	227	7	5.05	0.593
	GO:0006014	D-ribose metabolic process	48	3	1.07	0.594
	GO:0051347	positive regulation of transferase activ...	84	2	1.87	0.595
	GO:0006892	post-Golgi vesicle-mediated transport	41	1	0.91	0.595
	GO:0006896	Golgi to vacuole transport	41	1	0.91	0.595
	GO:0016050	vesicle organization	83	2	1.85	0.595
	GO:0010204	defense response signaling pathway, resi...	82	5	1.82	0.595
	GO:0009785	blue light signaling pathway	83	1	1.85	0.595
	GO:0030522	intracellular receptor signaling pathway	83	1	1.85	0.595
	GO:0034050	host programmed cell death induced by sy...	2111	51	46.96	0.595
	GO:0051365	cellular response to potassium ion starv...	23	2	0.51	0.596
	GO:0019363	pyridine nucleotide biosynthetic process	37	3	0.82	0.596
	GO:0010067	procambium histogenesis	31	2	0.69	0.596
	GO:0015743	malate transport	53	1	1.18	0.597
	GO:0008104	protein localization	5594	119	124.43	0.597
	GO:1902645	tertiary alcohol biosynthetic process	159	5	3.54	0.598
	GO:0009688	abscisic acid biosynthetic process	159	5	3.54	0.598
	GO:0043289	apocarotenoid biosynthetic process	159	5	3.54	0.598
	GO:0048507	meristem development	2384	50	53.03	0.598
	GO:0044106	cellular amine metabolic process	935	23	20.8	0.598
	GO:0012501	programmed cell death	2380	53	52.94	0.599
	GO:0007169	transmembrane receptor protein tyrosine ...	470	4	10.45	0.599
	GO:1902580	single-organism cellular localization	2496	52	55.52	0.599
	GO:1902578	single-organism localization	2496	52	55.52	0.599
	GO:0006576	cellular biogenic amine metabolic proces...	887	23	19.73	0.599
	GO:0009269	response to desiccation	183	6	4.07	0.6
	GO:0006401	RNA catabolic process	531	17	11.81	0.6
	GO:0006397	mRNA processing	711	16	15.82	0.602
	GO:0016126	sterol biosynthetic process	682	15	15.17	0.602
	GO:0007017	microtubule-based process	1377	28	30.63	0.602
	GO:0006575	cellular modified amino acid metabolic p...	545	12	12.12	0.602
	GO:0002238	response to molecule of fungal origin	152	2	3.38	0.603
	GO:0019216	regulation of lipid metabolic process	193	2	4.29	0.604
	GO:0034641	cellular nitrogen compound metabolic pro...	21376	439	475.49	0.604
	GO:0044724	single-organism carbohydrate catabolic p...	2454	57	54.59	0.605
	GO:0048468	cell development	3479	73	77.39	0.605
	GO:0001558	regulation of cell growth	490	7	10.9	0.605
	GO:0009226	nucleotide-sugar biosynthetic process	93	3	2.07	0.606
	GO:0009636	response to toxic substance	135	4	3	0.606
	GO:0016117	carotenoid biosynthetic process	497	9	11.06	0.607
	GO:0016109	tetraterpenoid biosynthetic process	497	9	11.06	0.607
	GO:0043603	cellular amide metabolic process	261	10	5.81	0.607
	GO:0000380	alternative mRNA splicing, via spliceoso...	34	1	0.76	0.607
	GO:0010045	response to nickel cation	8	1	0.18	0.608
	GO:0045931	positive regulation of mitotic cell cycl...	24	1	0.53	0.608
	GO:0006534	cysteine metabolic process	1058	27	23.53	0.609
	GO:0051649	establishment of localization in cell	6916	164	153.84	0.609
	GO:0046785	microtubule polymerization	305	4	6.78	0.609
	GO:0035303	regulation of dephosphorylation	634	20	14.1	0.61
	GO:0009312	oligosaccharide biosynthetic process	218	3	4.85	0.61
	GO:0044699	single-organism process	45558	1019	1013.4	0.611
	GO:0051338	regulation of transferase activity	405	9	9.01	0.611
	GO:0048496	maintenance of organ identity	72	2	1.6	0.611
	GO:0048497	maintenance of floral organ identity	72	2	1.6	0.611
	GO:0010363	regulation of plant-type hypersensitive ...	1943	40	43.22	0.611
	GO:0051814	movement in other organism involved in s...	16	2	0.36	0.611
	GO:0046739	transport of virus in multicellular host	16	2	0.36	0.611
	GO:0052192	movement in environment of other organis...	16	2	0.36	0.611
	GO:0052126	movement in host environment	16	2	0.36	0.611
	GO:0044000	movement in host	16	2	0.36	0.611
	GO:0048731	system development	12641	302	281.19	0.612
	GO:0016575	histone deacetylation	50	2	1.11	0.612
	GO:0010042	response to manganese ion	25	3	0.56	0.614
	GO:0022402	cell cycle process	3316	69	73.76	0.614
	GO:0009073	aromatic amino acid family biosynthetic ...	382	12	8.5	0.614
	GO:0046685	response to arsenic-containing substance	199	7	4.43	0.615
	GO:0009846	pollen germination	256	3	5.69	0.616
	GO:0006783	heme biosynthetic process	113	1	2.51	0.617
	GO:0080111	DNA demethylation	14	2	0.31	0.617
	GO:0035510	DNA dealkylation	14	2	0.31	0.617
	GO:0005983	starch catabolic process	98	1	2.18	0.617
	GO:0071281	cellular response to iron ion	158	2	3.51	0.617
	GO:0055080	cation homeostasis	1094	30	24.34	0.618
	GO:0006012	galactose metabolic process	121	1	2.69	0.618
	GO:0019375	galactolipid biosynthetic process	465	6	10.34	0.619
	GO:0009685	gibberellin metabolic process	281	8	6.25	0.619
	GO:0006658	phosphatidylserine metabolic process	9	1	0.2	0.621
	GO:0006659	phosphatidylserine biosynthetic process	9	1	0.2	0.621
	GO:0019762	glucosinolate catabolic process	93	3	2.07	0.621
	GO:0019759	glycosinolate catabolic process	93	3	2.07	0.621
	GO:0016145	S-glycoside catabolic process	93	3	2.07	0.621
	GO:0033014	tetrapyrrole biosynthetic process	663	7	14.75	0.621
	GO:0032544	plastid translation	43	1	0.96	0.623
	GO:0010118	stomatal movement	588	10	13.08	0.625
	GO:1990066	energy quenching	26	1	0.58	0.625
	GO:0010196	nonphotochemical quenching	26	1	0.58	0.625
	GO:0048508	embryonic meristem development	301	15	6.7	0.625
	GO:0051026	chiasma assembly	54	2	1.2	0.626
	GO:0043173	nucleotide salvage	32	3	0.71	0.626
	GO:0009225	nucleotide-sugar metabolic process	170	3	3.78	0.627
	GO:0016925	protein sumoylation	104	2	2.31	0.628
	GO:0009759	indole glucosinolate biosynthetic proces...	38	2	0.85	0.628
	GO:0019321	pentose metabolic process	266	7	5.92	0.628
	GO:0009247	glycolipid biosynthetic process	523	8	11.63	0.628
	GO:0015031	protein transport	5330	114	118.56	0.629
	GO:0046148	pigment biosynthetic process	1196	22	26.6	0.63
	GO:0006928	cellular component movement	557	15	12.39	0.63
	GO:0007346	regulation of mitotic cell cycle	461	12	10.25	0.631
	GO:0043572	plastid fission	76	1	1.69	0.631
	GO:1902582	single-organism intracellular transport	5764	135	128.22	0.631
	GO:1902170	cellular response to reactive nitrogen s...	134	4	2.98	0.631
	GO:0051510	regulation of unidimensional cell growth	430	7	9.56	0.632
	GO:0015865	purine nucleotide transport	50	1	1.11	0.633
	GO:0051028	mRNA transport	305	7	6.78	0.634
	GO:0022604	regulation of cell morphogenesis	447	7	9.94	0.634
	GO:0010647	positive regulation of cell communicatio...	212	2	4.72	0.634
	GO:0045184	establishment of protein localization	5338	114	118.74	0.634
	GO:0009607	response to biotic stimulus	6899	152	153.46	0.634
	GO:0032958	inositol phosphate biosynthetic process	248	3	5.52	0.635
	GO:0043161	proteasome-mediated ubiquitin-dependent ...	611	6	13.59	0.635
	GO:0010928	regulation of auxin mediated signaling p...	114	1	2.54	0.635
	GO:0042344	indole glucosinolate catabolic process	39	3	0.87	0.636
	GO:0006166	purine ribonucleoside salvage	22	2	0.49	0.637
	GO:0009734	auxin-activated signaling pathway	521	15	11.59	0.637
	GO:0044767	single-organism developmental process	17380	409	386.6	0.637
	GO:0006935	chemotaxis	83	2	1.85	0.638
	GO:0050918	positive chemotaxis	83	2	1.85	0.638
	GO:0010183	pollen tube guidance	83	2	1.85	0.638
	GO:0042330	taxis	83	2	1.85	0.638
	GO:0055070	copper ion homeostasis	59	3	1.31	0.638
	GO:0072593	reactive oxygen species metabolic proces...	1872	42	41.64	0.639
	GO:0019374	galactolipid metabolic process	473	6	10.52	0.64
	GO:0033517	myo-inositol hexakisphosphate metabolic ...	246	3	5.47	0.642
	GO:0010264	myo-inositol hexakisphosphate biosynthet...	246	3	5.47	0.642
	GO:0016265	death	2596	61	57.75	0.642
	GO:0008219	cell death	2596	61	57.75	0.642
	GO:0000076	DNA replication checkpoint	13	1	0.29	0.643
	GO:0007015	actin filament organization	732	15	16.28	0.644
	GO:0009920	cell plate formation involved in plant-t...	55	2	1.22	0.644
	GO:0044260	cellular macromolecule metabolic process	28235	597	628.06	0.645
	GO:0006900	membrane budding	76	2	1.69	0.645
	GO:0006139	nucleobase-containing compound metabolic...	19490	399	433.54	0.646
	GO:0048878	chemical homeostasis	1435	38	31.92	0.646
	GO:0015711	organic anion transport	1733	42	38.55	0.646
	GO:0022411	cellular component disassembly	236	7	5.25	0.648
	GO:0023014	signal transduction by phosphorylation	1359	42	30.23	0.648
	GO:0006818	hydrogen transport	680	11	15.13	0.648
	GO:0015992	proton transport	680	11	15.13	0.648
	GO:0071993	phytochelatin transport	16	1	0.36	0.648
	GO:0071994	phytochelatin transmembrane transport	16	1	0.36	0.648
	GO:1902531	regulation of intracellular signal trans...	350	3	7.79	0.648
	GO:0006464	cellular protein modification process	10109	235	224.87	0.649
	GO:0036211	protein modification process	10109	235	224.87	0.649
	GO:0043067	regulation of programmed cell death	2112	41	46.98	0.649
	GO:0042276	error-prone translesion synthesis	8	1	0.18	0.65
	GO:0035335	peptidyl-tyrosine dephosphorylation	83	2	1.85	0.65
	GO:0006612	protein targeting to membrane	2021	45	44.96	0.651
	GO:1901421	positive regulation of response to alcoh...	123	1	2.74	0.651
	GO:0048573	photoperiodism, flowering	702	10	15.62	0.651
	GO:0007067	mitotic nuclear division	354	6	7.87	0.652
	GO:0003006	developmental process involved in reprod...	9430	213	209.76	0.653
	GO:0016226	iron-sulfur cluster assembly	424	6	9.43	0.653
	GO:0031163	metallo-sulfur cluster assembly	424	6	9.43	0.653
	GO:0015780	nucleotide-sugar transport	77	2	1.71	0.654
	GO:0009306	protein secretion	91	3	2.02	0.656
	GO:0006508	proteolysis	3640	84	80.97	0.656
	GO:0030026	cellular manganese ion homeostasis	28	3	0.62	0.656
	GO:0034508	centromere complex assembly	17	2	0.38	0.657
	GO:0051570	regulation of histone H3-K9 methylation	25	2	0.56	0.658
	GO:0015740	C4-dicarboxylate transport	57	1	1.27	0.658
	GO:0051094	positive regulation of developmental pro...	343	8	7.63	0.658
	GO:0010155	regulation of proton transport	341	1	7.59	0.658
	GO:0031110	regulation of microtubule polymerization...	42	2	0.93	0.659
	GO:0009870	defense response signaling pathway, resi...	71	3	1.58	0.661
	GO:0044247	cellular polysaccharide catabolic proces...	102	1	2.27	0.664
	GO:0009251	glucan catabolic process	102	1	2.27	0.664
	GO:0031540	regulation of anthocyanin biosynthetic p...	43	2	0.96	0.664
	GO:0046937	phytochelatin metabolic process	20	2	0.44	0.665
	GO:0046938	phytochelatin biosynthetic process	20	2	0.44	0.665
	GO:0008295	spermidine biosynthetic process	60	2	1.33	0.666
	GO:0009435	NAD biosynthetic process	21	1	0.47	0.668
	GO:2000038	regulation of stomatal complex developme...	47	3	1.05	0.669
	GO:0015802	basic amino acid transport	185	7	4.12	0.669
	GO:0032501	multicellular organismal process	16928	393	376.55	0.67
	GO:0006901	vesicle coating	61	1	1.36	0.671
	GO:0046942	carboxylic acid transport	1522	38	33.86	0.672
	GO:0015849	organic acid transport	1522	38	33.86	0.672
	GO:1901991	negative regulation of mitotic cell cycl...	24	1	0.53	0.673
	GO:0007093	mitotic cell cycle checkpoint	24	1	0.53	0.673
	GO:1901988	negative regulation of cell cycle phase ...	24	1	0.53	0.673
	GO:0015748	organophosphate ester transport	379	15	8.43	0.673
	GO:0030048	actin filament-based movement	351	9	7.81	0.677
	GO:0042559	pteridine-containing compound biosynthet...	68	1	1.51	0.677
	GO:0072657	protein localization to membrane	2058	45	45.78	0.677
	GO:0090150	establishment of protein localization to...	2058	45	45.78	0.677
	GO:0009937	regulation of gibberellic acid mediated ...	64	1	1.42	0.679
	GO:0022414	reproductive process	9901	227	220.24	0.682
	GO:0006552	leucine catabolic process	12	1	0.27	0.683
	GO:1901135	carbohydrate derivative metabolic proces...	6372	119	141.74	0.685
	GO:1902589	single-organism organelle organization	4952	112	110.15	0.685
	GO:0009163	nucleoside biosynthetic process	422	12	9.39	0.688
	GO:0042455	ribonucleoside biosynthetic process	422	12	9.39	0.688
	GO:0052543	callose deposition in cell wall	241	10	5.36	0.688
	GO:0032101	regulation of response to external stimu...	150	3	3.34	0.69
	GO:0051641	cellular localization	7325	171	162.94	0.69
	GO:0019318	hexose metabolic process	2361	47	52.52	0.69
	GO:2001252	positive regulation of chromosome organi...	68	3	1.51	0.69
	GO:0051704	multi-organism process	9442	206	210.03	0.691
	GO:0007000	nucleolus organization	123	2	2.74	0.691
	GO:0071732	cellular response to nitric oxide	122	2	2.71	0.692
	GO:0051262	protein tetramerization	24	2	0.53	0.692
	GO:0009637	response to blue light	568	15	12.63	0.693
	GO:0043650	dicarboxylic acid biosynthetic process	49	1	1.09	0.695
	GO:0006730	one-carbon metabolic process	150	3	3.34	0.696
	GO:0009100	glycoprotein metabolic process	1058	12	23.53	0.696
	GO:0051503	adenine nucleotide transport	42	1	0.93	0.696
	GO:0007010	cytoskeleton organization	2357	43	52.43	0.696
	GO:0006200	ATP catabolic process	865	10	19.24	0.698
	GO:0009169	purine ribonucleoside monophosphate cata...	865	10	19.24	0.698
	GO:0009158	ribonucleoside monophosphate catabolic p...	865	10	19.24	0.698
	GO:0009125	nucleoside monophosphate catabolic proce...	865	10	19.24	0.698
	GO:0009128	purine nucleoside monophosphate cataboli...	865	10	19.24	0.698
	GO:0031408	oxylipin biosynthetic process	132	2	2.94	0.698
	GO:0010148	transpiration	28	2	0.62	0.7
	GO:0010072	primary shoot apical meristem specificat...	248	8	5.52	0.7
	GO:0045087	innate immune response	4334	101	96.41	0.701
	GO:0048268	clathrin coat assembly	55	1	1.22	0.701
	GO:0031109	microtubule polymerization or depolymeri...	320	4	7.12	0.702
	GO:0010022	meristem determinacy	77	2	1.71	0.703
	GO:1902532	negative regulation of intracellular sig...	84	1	1.87	0.703
	GO:0010325	raffinose family oligosaccharide biosynt...	43	3	0.96	0.703
	GO:0009826	unidimensional cell growth	2348	53	52.23	0.704
	GO:1903047	mitotic cell cycle process	1307	29	29.07	0.704
	GO:0006006	glucose metabolic process	2212	45	49.2	0.705
	GO:2000123	positive regulation of stomatal complex ...	17	1	0.38	0.705
	GO:0045684	positive regulation of epidermis develop...	17	1	0.38	0.705
	GO:0002831	regulation of response to biotic stimulu...	134	3	2.98	0.707
	GO:0070085	glycosylation	1079	14	24	0.707
	GO:0019220	regulation of phosphate metabolic proces...	1281	30	28.49	0.709
	GO:0019674	NAD metabolic process	37	1	0.82	0.71
	GO:0043413	macromolecule glycosylation	1046	12	23.27	0.71
	GO:0006486	protein glycosylation	1046	12	23.27	0.71
	GO:0009101	glycoprotein biosynthetic process	1046	12	23.27	0.71
	GO:0008283	cell proliferation	1160	26	25.8	0.711
	GO:0006605	protein targeting	4286	87	95.34	0.713
	GO:0007029	endoplasmic reticulum organization	32	2	0.71	0.713
	GO:0043562	cellular response to nitrogen levels	187	3	4.16	0.714
	GO:0007051	spindle organization	237	7	5.27	0.715
	GO:0015700	arsenite transport	43	2	0.96	0.715
	GO:0043405	regulation of MAP kinase activity	112	1	2.49	0.715
	GO:0045036	protein targeting to chloroplast	305	3	6.78	0.718
	GO:0072596	establishment of protein localization to...	305	3	6.78	0.718
	GO:0072598	protein localization to chloroplast	305	3	6.78	0.718
	GO:0043069	negative regulation of programmed cell d...	945	18	21.02	0.718
	GO:0071265	L-methionine biosynthetic process	34	1	0.76	0.72
	GO:0006955	immune response	4359	101	96.96	0.72
	GO:1901657	glycosyl compound metabolic process	3175	69	70.63	0.72
	GO:0043407	negative regulation of MAP kinase activi...	78	1	1.74	0.721
	GO:0043409	negative regulation of MAPK cascade	78	1	1.74	0.721
	GO:0043174	nucleoside salvage	43	2	0.96	0.721
	GO:0090305	nucleic acid phosphodiester bond hydroly...	573	6	12.75	0.721
	GO:0051174	regulation of phosphorus metabolic proce...	1284	30	28.56	0.723
	GO:0051258	protein polymerization	922	14	20.51	0.724
	GO:0031497	chromatin assembly	275	10	6.12	0.724
	GO:0001944	vasculature development	17	2	0.38	0.724
	GO:0072358	cardiovascular system development	17	2	0.38	0.724
	GO:0072359	circulatory system development	17	2	0.38	0.724
	GO:0000165	MAPK cascade	1284	37	28.56	0.726
	GO:0046173	polyol biosynthetic process	273	6	6.07	0.728
	GO:0042592	homeostatic process	2192	53	48.76	0.728
	GO:0006399	tRNA metabolic process	607	17	13.5	0.728
	GO:0009967	positive regulation of signal transducti...	194	2	4.32	0.729
	GO:0023056	positive regulation of signaling	194	2	4.32	0.729
	GO:0022900	electron transport chain	556	9	12.37	0.729
	GO:1902644	tertiary alcohol metabolic process	193	5	4.29	0.73
	GO:0009687	abscisic acid metabolic process	193	5	4.29	0.73
	GO:0043288	apocarotenoid metabolic process	193	5	4.29	0.73
	GO:0052386	cell wall thickening	257	10	5.72	0.73
	GO:0010099	regulation of photomorphogenesis	96	2	2.14	0.73
	GO:0051240	positive regulation of multicellular org...	300	6	6.67	0.73
	GO:0042168	heme metabolic process	124	1	2.76	0.73
	GO:0051336	regulation of hydrolase activity	360	2	8.01	0.731
	GO:0006366	transcription from RNA polymerase II pro...	291	6	6.47	0.731
	GO:0009308	amine metabolic process	1224	25	27.23	0.733
	GO:0032886	regulation of microtubule-based process	46	2	1.02	0.734
	GO:0070507	regulation of microtubule cytoskeleton o...	46	2	1.02	0.734
	GO:0000184	nuclear-transcribed mRNA catabolic proce...	25	1	0.56	0.734
	GO:0071365	cellular response to auxin stimulus	595	16	13.24	0.736
	GO:0009561	megagametogenesis	765	18	17.02	0.737
	GO:0010161	red light signaling pathway	37	2	0.82	0.738
	GO:0080165	callose deposition in phloem sieve plate	16	1	0.36	0.738
	GO:0042372	phylloquinone biosynthetic process	33	1	0.73	0.738
	GO:0042374	phylloquinone metabolic process	33	1	0.73	0.738
	GO:0009867	jasmonic acid mediated signaling pathway	1475	26	32.81	0.739
	GO:0071395	cellular response to jasmonic acid stimu...	1475	26	32.81	0.739
	GO:1902591	single-organism membrane budding	13	1	0.29	0.74
	GO:0070988	demethylation	31	2	0.69	0.74
	GO:0000911	cytokinesis by cell plate formation	980	24	21.8	0.742
	GO:1902410	mitotic cytokinetic process	980	24	21.8	0.742
	GO:0000281	mitotic cytokinesis	980	24	21.8	0.742
	GO:0052546	cell wall pectin metabolic process	245	4	5.45	0.742
	GO:0031407	oxylipin metabolic process	143	2	3.18	0.742
	GO:0034655	nucleobase-containing compound catabolic...	2133	53	47.45	0.744
	GO:0070972	protein localization to endoplasmic reti...	89	1	1.98	0.744
	GO:0006555	methionine metabolic process	449	5	9.99	0.744
	GO:0009768	photosynthesis, light harvesting in phot...	18	2	0.4	0.745
	GO:0071407	cellular response to organic cyclic comp...	2640	58	58.72	0.748
	GO:0044703	multi-organism reproductive process	2587	53	57.55	0.748
	GO:0001709	cell fate determination	23	1	0.51	0.749
	GO:0051604	protein maturation	372	8	8.27	0.749
	GO:0009610	response to symbiotic fungus	196	8	4.36	0.75
	GO:0046390	ribose phosphate biosynthetic process	1030	17	22.91	0.753
	GO:0009260	ribonucleotide biosynthetic process	1030	17	22.91	0.753
	GO:0044707	single-multicellular organism process	15994	369	355.77	0.754
	GO:0071731	response to nitric oxide	130	2	2.89	0.754
	GO:0006164	purine nucleotide biosynthetic process	527	10	11.72	0.755
	GO:0051645	Golgi localization	171	6	3.8	0.755
	GO:0060151	peroxisome localization	171	6	3.8	0.755
	GO:0035556	intracellular signal transduction	3299	82	73.38	0.755
	GO:0006904	vesicle docking involved in exocytosis	125	3	2.78	0.756
	GO:0051651	maintenance of location in cell	100	4	2.22	0.757
	GO:0048522	positive regulation of cellular process	3508	68	78.03	0.757
	GO:0019751	polyol metabolic process	500	15	11.12	0.758
	GO:0043457	regulation of cellular respiration	7	1	0.16	0.758
	GO:0009911	positive regulation of flower developmen...	163	1	3.63	0.759
	GO:0006760	folic acid-containing compound metabolic...	109	1	2.42	0.759
	GO:0016482	cytoplasmic transport	3286	81	73.09	0.759
	GO:0071491	cellular response to red light	47	2	1.05	0.759
	GO:0080065	4-alpha-methyl-delta7-sterol oxidation	8	1	0.18	0.76
	GO:0009553	embryo sac development	1005	20	22.36	0.761
	GO:0048278	vesicle docking	129	3	2.87	0.761
	GO:0036079	purine nucleotide-sugar transport	26	1	0.58	0.762
	GO:0009608	response to symbiont	201	8	4.47	0.762
	GO:0009739	response to gibberellin	789	20	17.55	0.763
	GO:0006753	nucleoside phosphate metabolic process	4326	80	96.23	0.763
	GO:0046131	pyrimidine ribonucleoside metabolic proc...	95	2	2.11	0.764
	GO:0006213	pyrimidine nucleoside metabolic process	95	2	2.11	0.764
	GO:0050801	ion homeostasis	1207	30	26.85	0.764
	GO:0008216	spermidine metabolic process	67	2	1.49	0.764
	GO:0007059	chromosome segregation	684	9	15.21	0.764
	GO:0000226	microtubule cytoskeleton organization	1160	24	25.8	0.764
	GO:0009583	detection of light stimulus	76	3	1.69	0.764
	GO:0006855	drug transmembrane transport	301	10	6.7	0.765
	GO:0007349	cellularization	43	2	0.96	0.767
	GO:0046482	para-aminobenzoic acid metabolic process	197	2	4.38	0.767
	GO:0009831	plant-type cell wall modification involv...	101	1	2.25	0.767
	GO:0055086	nucleobase-containing small molecule met...	4479	87	99.63	0.768
	GO:0009117	nucleotide metabolic process	4316	80	96.01	0.768
	GO:0071214	cellular response to abiotic stimulus	859	19	19.11	0.769
	GO:0051259	protein oligomerization	99	3	2.2	0.769
	GO:0000904	cell morphogenesis involved in different...	2015	47	44.82	0.769
	GO:0046688	response to copper ion	69	2	1.53	0.77
	GO:0043170	macromolecule metabolic process	30310	636	674.22	0.771
	GO:0042493	response to drug	325	10	7.23	0.771
	GO:0044087	regulation of cellular component biogene...	623	17	13.86	0.771
	GO:0031048	chromatin silencing by small RNA	469	8	10.43	0.773
	GO:0006338	chromatin remodeling	165	2	3.67	0.774
	GO:0032506	cytokinetic process	996	24	22.16	0.774
	GO:2000012	regulation of auxin polar transport	31	2	0.69	0.775
	GO:2000243	positive regulation of reproductive proc...	181	1	4.03	0.779
	GO:0009086	methionine biosynthetic process	431	5	9.59	0.779
	GO:0048582	positive regulation of post-embryonic de...	272	5	6.05	0.78
	GO:0016485	protein processing	144	3	3.2	0.782
	GO:0051646	mitochondrion localization	175	6	3.89	0.784
	GO:0016973	poly(A)+ mRNA export from nucleus	24	2	0.53	0.784
	GO:0022406	membrane docking	131	3	2.91	0.784
	GO:0032535	regulation of cellular component size	811	12	18.04	0.786
	GO:0090066	regulation of anatomical structure size	811	12	18.04	0.786
	GO:0006312	mitotic recombination	210	4	4.67	0.786
	GO:0090421	embryonic meristem initiation	271	11	6.03	0.788
	GO:0042558	pteridine-containing compound metabolic ...	116	1	2.58	0.789
	GO:0031570	DNA integrity checkpoint	30	1	0.67	0.789
	GO:0048229	gametophyte development	2271	44	50.52	0.79
	GO:0046794	transport of virus	24	2	0.53	0.79
	GO:0071483	cellular response to blue light	103	1	2.29	0.79
	GO:0010225	response to UV-C	27	1	0.6	0.791
	GO:0006323	DNA packaging	303	10	6.74	0.791
	GO:0006995	cellular response to nitrogen starvation	155	3	3.45	0.792
	GO:0043604	amide biosynthetic process	112	6	2.49	0.792
	GO:0019359	nicotinamide nucleotide biosynthetic pro...	34	1	0.76	0.792
	GO:0010037	response to carbon dioxide	25	2	0.56	0.792
	GO:0009582	detection of abiotic stimulus	134	3	2.98	0.796
	GO:0006862	nucleotide transport	306	10	6.81	0.797
	GO:0043090	amino acid import	417	16	9.28	0.797
	GO:0046085	adenosine metabolic process	31	2	0.69	0.798
	GO:2000030	regulation of response to red or far red...	111	2	2.47	0.799
	GO:0006596	polyamine biosynthetic process	80	2	1.78	0.8
	GO:0007292	female gamete generation	580	10	12.9	0.802
	GO:0010101	post-embryonic root morphogenesis	246	4	5.47	0.803
	GO:0010102	lateral root morphogenesis	246	4	5.47	0.803
	GO:0022607	cellular component assembly	4151	86	92.34	0.803
	GO:1900424	regulation of defense response to bacter...	22	2	0.49	0.804
	GO:0080050	regulation of seed development	113	1	2.51	0.805
	GO:0043200	response to amino acid	65	2	1.45	0.805
	GO:0015784	GDP-mannose transport	8	1	0.18	0.807
	GO:0045839	negative regulation of mitosis	25	1	0.56	0.808
	GO:0042631	cellular response to water deprivation	384	4	8.54	0.809
	GO:0071462	cellular response to water stimulus	384	4	8.54	0.809
	GO:0010218	response to far red light	445	5	9.9	0.809
	GO:0080184	response to phenylpropanoid	14	1	0.31	0.81
	GO:0009581	detection of external stimulus	207	3	4.6	0.811
	GO:0009555	pollen development	1384	28	30.79	0.811
	GO:0031577	spindle checkpoint	15	1	0.33	0.812
	GO:0007094	mitotic spindle assembly checkpoint	15	1	0.33	0.812
	GO:0045841	negative regulation of mitotic metaphase...	15	1	0.33	0.812
	GO:0071173	spindle assembly checkpoint	15	1	0.33	0.812
	GO:0071174	mitotic spindle checkpoint	15	1	0.33	0.812
	GO:1902100	negative regulation of metaphase/anaphas...	15	1	0.33	0.812
	GO:0009560	embryo sac egg cell differentiation	573	10	12.75	0.812
	GO:0042743	hydrogen peroxide metabolic process	1702	34	37.86	0.813
	GO:0010265	SCF complex assembly	13	1	0.29	0.814
	GO:0015893	drug transport	321	10	7.14	0.814
	GO:0032273	positive regulation of protein polymeriz...	501	12	11.14	0.815
	GO:0031334	positive regulation of protein complex a...	501	12	11.14	0.815
	GO:2000034	regulation of seed maturation	76	1	1.69	0.817
	GO:2000033	regulation of seed dormancy process	30	1	0.67	0.819
	GO:0051301	cell division	3401	70	75.65	0.819
	GO:0048825	cotyledon development	374	6	8.32	0.819
	GO:0016197	endosomal transport	182	3	4.05	0.819
	GO:0015781	pyrimidine nucleotide-sugar transport	33	1	0.73	0.819
	GO:0006432	phenylalanyl-tRNA aminoacylation	21	1	0.47	0.82
	GO:0042023	DNA endoreduplication	520	12	11.57	0.821
	GO:0006121	mitochondrial electron transport, succin...	24	1	0.53	0.822
	GO:0015693	magnesium ion transport	58	2	1.29	0.824
[truncated: 219 more rows]
