# Supplementary material for: Identification of genomic regions associated with multi-silique trait in Brassica napus
Source: BMC Genomics. 2019 Apr 23;20:304. doi: 10.1186/s12864-019-5675-4 (PMC6480887; doi:10.1186/s12864-019-5675-4)
Supplement: Supplementary file 6 — Table S5. GO enrichment in cellular components (CC) category of the genes. (XLSX 26 kb) [file 12864_2019_5675_MOESM6_ESM.xlsx]

## Sheet: BSA-GO-CC
	Additional file 6: Table S5. GO enrichment in cellular components (CC) category of the genes
	GO.ID	Term	Annotated	Significant	Expected	KS
	GO:0005618	cell wall	2873	48	61.18	0.00039
	GO:0005773	vacuole	4401	113	93.72	0.001
	GO:0022627	cytosolic small ribosomal subunit	368	7	7.84	0.011
	GO:0015935	small ribosomal subunit	457	8	9.73	0.014
	GO:0012510	trans-Golgi network transport vesicle me...	34	2	0.72	0.017
	GO:0030658	transport vesicle membrane	64	4	1.36	0.021
	GO:0005774	vacuolar membrane	2628	73	55.96	0.03
	GO:0030130	clathrin coat of trans-Golgi network ves...	27	2	0.57	0.03
	GO:0098588	bounding membrane of organelle	3741	110	79.66	0.03
	GO:0030133	transport vesicle	121	6	2.58	0.032
	GO:0005576	extracellular region	8161	193	173.79	0.033
	GO:0044437	vacuolar part	2654	73	56.52	0.033
	GO:0033179	proton-transporting V-type ATPase, V0 do...	46	2	0.98	0.037
	GO:0033177	proton-transporting two-sector ATPase co...	82	2	1.75	0.047
	GO:0005634	nucleus	29160	636	620.96	0.049
	GO:0031974	membrane-enclosed lumen	2847	61	60.63	0.05
	GO:0031981	nuclear lumen	2506	54	53.37	0.05
	GO:0016021	integral component of membrane	5755	152	122.55	0.054
	GO:0005905	coated pit	35	2	0.75	0.057
	GO:0030132	clathrin coat of coated pit	35	2	0.75	0.057
	GO:0070013	intracellular organelle lumen	2821	61	60.07	0.06
	GO:0043233	organelle lumen	2821	61	60.07	0.06
	GO:0044445	cytosolic part	1392	29	29.64	0.07
	GO:0030054	cell junction	4682	108	99.7	0.071
	GO:0005911	cell-cell junction	4671	108	99.47	0.077
	GO:0031224	intrinsic component of membrane	6668	172	142	0.079
	GO:0022626	cytosolic ribosome	1326	26	28.24	0.079
	GO:0005730	nucleolus	1797	41	38.27	0.082
	GO:0055044	symplast	4664	108	99.32	0.084
	GO:0009506	plasmodesma	4664	108	99.32	0.084
	GO:0009295	nucleoid	157	3	3.34	0.084
	GO:0016604	nuclear body	219	8	4.66	0.091
	GO:0030665	clathrin-coated vesicle membrane	91	4	1.94	0.093
	GO:0005840	ribosome	1898	40	40.42	0.098
	GO:0033176	proton-transporting V-type ATPase comple...	91	4	1.94	0.1
	GO:0030120	vesicle coat	182	10	3.88	0.106
	GO:0005787	signal peptidase complex	24	2	0.51	0.106
	GO:0044428	nuclear part	3148	64	67.04	0.114
	GO:0005768	endosome	1258	32	26.79	0.115
	GO:0005886	plasma membrane	13877	329	295.51	0.119
	GO:0030125	clathrin vesicle coat	84	4	1.79	0.12
	GO:0030136	clathrin-coated vesicle	139	5	2.96	0.124
	GO:0030662	coated vesicle membrane	189	10	4.02	0.13
	GO:0044432	endoplasmic reticulum part	506	23	10.78	0.133
	GO:0009505	plant-type cell wall	1231	21	26.21	0.136
	GO:0031410	cytoplasmic vesicle	364	13	7.75	0.14
	GO:0016023	cytoplasmic membrane-bounded vesicle	364	13	7.75	0.14
	GO:0022625	cytosolic large ribosomal subunit	544	13	11.58	0.142
	GO:0031228	intrinsic component of Golgi membrane	36	3	0.77	0.145
	GO:0030173	integral component of Golgi membrane	36	3	0.77	0.145
	GO:0034399	nuclear periphery	30	2	0.64	0.152
	GO:0071944	cell periphery	15918	357	338.97	0.161
	GO:0030529	ribonucleoprotein complex	2357	52	50.19	0.161
	GO:0016469	proton-transporting two-sector ATPase co...	218	6	4.64	0.164
	GO:0010369	chromocenter	38	2	0.81	0.165
	GO:0031012	extracellular matrix	96	2	2.04	0.165
	GO:0044425	membrane part	8504	221	181.09	0.165
	GO:0005794	Golgi apparatus	5048	127	107.5	0.168
	GO:0044433	cytoplasmic vesicle part	199	10	4.24	0.169
	GO:0030659	cytoplasmic vesicle membrane	199	10	4.24	0.169
	GO:0031090	organelle membrane	4789	124	101.98	0.173
	GO:0098589	membrane region	556	24	11.84	0.175
	GO:0030135	coated vesicle	246	11	5.24	0.179
	GO:0000322	storage vacuole	45	4	0.96	0.183
	GO:0000326	protein storage vacuole	45	4	0.96	0.183
	GO:0042807	central vacuole	29	2	0.62	0.19
	GO:0031982	vesicle	408	15	8.69	0.192
	GO:0000139	Golgi membrane	252	10	5.37	0.193
	GO:0030117	membrane coat	274	11	5.83	0.198
	GO:0048475	coated membrane	274	11	5.83	0.198
	GO:0044391	ribosomal subunit	1139	25	24.26	0.2
	GO:0030140	trans-Golgi network transport vesicle	64	2	1.36	0.203
	GO:0072588	box H/ACA RNP complex	12	1	0.26	0.206
	GO:0012506	vesicle membrane	208	10	4.43	0.208
	GO:0043076	megasporocyte nucleus	36	1	0.77	0.209
	GO:0043078	polar nucleus	36	1	0.77	0.209
	GO:0031226	intrinsic component of plasma membrane	509	4	10.84	0.211
	GO:0043228	non-membrane-bounded organelle	4730	103	100.73	0.214
	GO:0043232	intracellular non-membrane-bounded organ...	4730	103	100.73	0.214
	GO:0012505	endomembrane system	7632	208	162.52	0.221
	GO:0005777	peroxisome	851	6	18.12	0.224
	GO:0042579	microbody	851	6	18.12	0.224
	GO:0005789	endoplasmic reticulum membrane	463	21	9.86	0.225
	GO:0005829	cytosol	9367	208	199.47	0.232
	GO:0031225	anchored component of membrane	904	17	19.25	0.232
	GO:0031988	membrane-bounded vesicle	392	13	8.35	0.233
	GO:0042175	nuclear outer membrane-endoplasmic retic...	469	21	9.99	0.244
	GO:0016471	vacuolar proton-transporting V-type ATPa...	46	4	0.98	0.245
	GO:1990351	transporter complex	96	2	2.04	0.246
	GO:0016020	membrane	23158	514	493.15	0.251
	GO:0071782	endoplasmic reticulum tubular network	23	2	0.49	0.251
	GO:0033290	eukaryotic 48S preinitiation complex	74	2	1.58	0.252
	GO:0016282	eukaryotic 43S preinitiation complex	74	2	1.58	0.252
	GO:0000785	chromatin	295	8	6.28	0.252
	GO:0030118	clathrin coat	169	5	3.6	0.257
	GO:0031227	intrinsic component of endoplasmic retic...	122	9	2.6	0.262
	GO:0042646	plastid nucleoid	86	2	1.83	0.268
	GO:0030134	ER to Golgi transport vesicle	39	2	0.83	0.271
	GO:0005945	6-phosphofructokinase complex	34	3	0.72	0.273
	GO:0015934	large ribosomal subunit	687	17	14.63	0.276
	GO:0044459	plasma membrane part	1026	15	21.85	0.284
	GO:0005802	trans-Golgi network	1039	22	22.13	0.285
	GO:0005783	endoplasmic reticulum	2647	75	56.37	0.287
	GO:0005732	small nucleolar ribonucleoprotein comple...	107	3	2.28	0.294
	GO:0030127	COPII vesicle coat	30	2	0.64	0.297
	GO:0012507	ER to Golgi transport vesicle membrane	30	2	0.64	0.297
	GO:0005852	eukaryotic translation initiation factor...	76	2	1.62	0.3
	GO:0005761	mitochondrial ribosome	62	2	1.32	0.303
	GO:0005801	cis-Golgi network	59	7	1.26	0.31
	GO:0009579	thylakoid	1931	46	41.12	0.311
	GO:1903293	phosphatase complex	235	3	5	0.313
	GO:0008287	protein serine/threonine phosphatase com...	235	3	5	0.313
	GO:0015629	actin cytoskeleton	193	8	4.11	0.316
	GO:0034705	potassium channel complex	11	1	0.23	0.317
	GO:0008076	voltage-gated potassium channel complex	11	1	0.23	0.317
	GO:0034702	ion channel complex	11	1	0.23	0.317
	GO:0034703	cation channel complex	11	1	0.23	0.317
	GO:0044431	Golgi apparatus part	1374	31	29.26	0.323
	GO:0016607	nuclear speck	113	3	2.41	0.324
	GO:0070993	translation preinitiation complex	77	2	1.64	0.325
	GO:0009532	plastid stroma	2924	53	62.27	0.33
	GO:0044435	plastid part	5063	89	107.82	0.33
	GO:0044434	chloroplast part	4971	89	105.86	0.332
	GO:0005622	intracellular	59955	1297	1276.74	0.333
	GO:0016459	myosin complex	68	5	1.45	0.335
	GO:0043231	intracellular membrane-bounded organelle	52061	1118	1108.64	0.337
	GO:0005788	endoplasmic reticulum lumen	39	2	0.83	0.341
	GO:0005887	integral component of plasma membrane	221	4	4.71	0.345
	GO:0098554	cytoplasmic side of endoplasmic reticulu...	16	2	0.34	0.349
	GO:0071458	integral component of cytoplasmic side o...	16	2	0.34	0.349
	GO:0033180	proton-transporting V-type ATPase, V1 do...	33	2	0.7	0.349
	GO:0030660	Golgi-associated vesicle membrane	102	6	2.17	0.35
	GO:0043227	membrane-bounded organelle	52078	1118	1109	0.353
	GO:0009504	cell plate	175	7	3.73	0.354
	GO:0042644	chloroplast nucleoid	21	2	0.45	0.356
	GO:1902495	transmembrane transporter complex	86	2	1.83	0.356
	GO:0030427	site of polarized growth	76	4	1.62	0.362
	GO:0005694	chromosome	710	12	15.12	0.363
	GO:0005798	Golgi-associated vesicle	151	6	3.22	0.365
	GO:0009570	chloroplast stroma	2866	53	61.03	0.368
	GO:0010008	endosome membrane	111	4	2.36	0.369
	GO:0044440	endosomal part	111	4	2.36	0.369
	GO:0031371	ubiquitin conjugating enzyme complex	25	1	0.53	0.371
	GO:0031372	UBC13-MMS2 complex	25	1	0.53	0.371
	GO:0000220	vacuolar proton-transporting V-type ATPa...	21	2	0.45	0.376
	GO:0000325	plant-type vacuole	537	14	11.44	0.378
	GO:0030176	integral component of endoplasmic reticu...	78	6	1.66	0.381
	GO:0016602	CCAAT-binding factor complex	49	3	1.04	0.381
	GO:0009574	preprophase band	83	3	1.77	0.384
	GO:0098590	plasma membrane region	87	3	1.85	0.384
	GO:0031984	organelle subcompartment	1622	38	34.54	0.386
	GO:0005750	mitochondrial respiratory chain complex ...	75	1	1.6	0.386
	GO:0045275	respiratory chain complex III	75	1	1.6	0.386
	GO:0015030	Cajal body	43	3	0.92	0.389
	GO:0044424	intracellular part	59673	1295	1270.74	0.39
	GO:0031201	SNARE complex	15	1	0.32	0.394
	GO:0000221	vacuolar proton-transporting V-type ATPa...	13	2	0.28	0.394
	GO:0036452	ESCRT complex	64	2	1.36	0.404
	GO:0044422	organelle part	14138	299	301.07	0.41
	GO:0030095	chloroplast photosystem II	62	2	1.32	0.411
	GO:0044464	cell part	66378	1414	1413.52	0.412
	GO:0005623	cell	66378	1414	1413.52	0.412
	GO:0045261	proton-transporting ATP synthase complex...	63	1	1.34	0.414
	GO:0043226	organelle	52860	1132	1125.66	0.421
	GO:0009986	cell surface	72	1	1.53	0.422
	GO:0044446	intracellular organelle part	14114	299	300.56	0.423
	GO:0043229	intracellular organelle	52832	1130	1125.06	0.423
	GO:0031976	plastid thylakoid	1590	36	33.86	0.426
	GO:0009534	chloroplast thylakoid	1590	36	33.86	0.426
	GO:0000314	organellar small ribosomal subunit	68	2	1.45	0.426
	GO:0044436	thylakoid part	1407	29	29.96	0.43
	GO:0051286	cell tip	68	4	1.45	0.431
	GO:0060187	cell pole	68	4	1.45	0.431
	GO:0035838	growing cell tip	68	4	1.45	0.431
	GO:0090404	pollen tube tip	68	4	1.45	0.431
	GO:0031234	extrinsic component of cytoplasmic side ...	259	3	5.52	0.432
	GO:0000312	plastid small ribosomal subunit	59	2	1.26	0.432
	GO:0045259	proton-transporting ATP synthase complex	123	2	2.62	0.434
	GO:0035061	interchromatin granule	20	2	0.43	0.439
	GO:0005654	nucleoplasm	686	13	14.61	0.44
	GO:0005744	mitochondrial inner membrane presequence...	84	2	1.79	0.448
	GO:0042600	chorion	6	1	0.13	0.449
	GO:0070825	micropyle	6	1	0.13	0.449
	GO:0016592	mediator complex	125	3	2.66	0.45
	GO:0019897	extrinsic component of plasma membrane	267	3	5.69	0.451
	GO:0009344	nitrite reductase complex [NAD(P)H]	6	1	0.13	0.46
	GO:0044798	nuclear transcription factor complex	110	4	2.34	0.462
	GO:0044451	nucleoplasm part	627	12	13.35	0.466
	GO:0048046	apoplast	1859	41	39.59	0.468
	GO:0009526	plastid envelope	2581	53	54.96	0.47
	GO:0005834	heterotrimeric G-protein complex	256	3	5.45	0.475
	GO:0045177	apical part of cell	91	3	1.94	0.48
	GO:0044463	cell projection part	72	4	1.53	0.481
	GO:0098562	cytoplasmic side of membrane	37	4	0.79	0.481
	GO:0009368	endopeptidase Clp complex	32	4	0.68	0.483
	GO:0009840	chloroplastic endopeptidase Clp complex	32	4	0.68	0.483
	GO:0090575	RNA polymerase II transcription factor c...	108	4	2.3	0.487
	GO:1990234	transferase complex	1317	27	28.05	0.492
	GO:0000313	organellar ribosome	119	4	2.53	0.494
	GO:0000502	proteasome complex	265	5	5.64	0.496
	GO:1902494	catalytic complex	2187	39	46.57	0.502
	GO:0009521	photosystem	238	7	5.07	0.505
	GO:0009507	chloroplast	14208	285	302.56	0.513
	GO:0009536	plastid	14536	290	309.54	0.52
	GO:1990104	DNA bending complex	171	6	3.64	0.527
	GO:0000786	nucleosome	171	6	3.64	0.527
	GO:0009705	plant-type vacuole membrane	361	8	7.69	0.537
	GO:0005769	early endosome	52	2	1.11	0.539
	GO:0034357	photosynthetic membrane	1310	27	27.9	0.542
	GO:0009941	chloroplast envelope	2453	52	52.24	0.549
	GO:0005759	mitochondrial matrix	259	5	5.52	0.552
	GO:0042995	cell projection	242	5	5.15	0.558
	GO:0005681	spliceosomal complex	88	3	1.87	0.566
	GO:0005737	cytoplasm	39683	861	845.05	0.567
	GO:0042651	thylakoid membrane	1299	25	27.66	0.571
	GO:0080008	Cul4-RING E3 ubiquitin ligase complex	437	14	9.31	0.572
	GO:0032991	macromolecular complex	7992	162	170.19	0.582
	GO:0031977	thylakoid lumen	274	7	5.83	0.587
	GO:0090406	pollen tube	238	5	5.07	0.588
	GO:0031301	integral component of organelle membrane	286	10	6.09	0.588
	GO:0032592	integral component of mitochondrial memb...	73	2	1.55	0.589
	GO:0005797	Golgi medial cisterna	18	2	0.38	0.593
	GO:0009524	phragmoplast	259	6	5.52	0.594
	GO:0045334	clathrin-coated endocytic vesicle	13	1	0.28	0.598
	GO:0000932	cytoplasmic mRNA processing body	59	4	1.26	0.599
	GO:0044815	DNA packaging complex	185	6	3.94	0.603
	GO:0032993	protein-DNA complex	246	6	5.24	0.605
	GO:0009523	photosystem II	148	5	3.15	0.606
	GO:0030126	COPI vesicle coat	68	4	1.45	0.607
	GO:0030663	COPI-coated vesicle membrane	68	4	1.45	0.607
	GO:0030137	COPI-coated vesicle	68	4	1.45	0.607
	GO:0009547	plastid ribosome	100	2	2.13	0.609
	GO:0009535	chloroplast thylakoid membrane	1219	25	25.96	0.615
	GO:0000815	ESCRT III complex	36	2	0.77	0.629
	GO:0035770	ribonucleoprotein granule	61	4	1.3	0.636
	GO:0036464	cytoplasmic ribonucleoprotein granule	61	4	1.3	0.636
	GO:0031306	intrinsic component of mitochondrial out...	70	2	1.49	0.644
	GO:0031307	integral component of mitochondrial oute...	70	2	1.49	0.644
	GO:0019866	organelle inner membrane	1125	17	23.96	0.65
	GO:0055035	plastid thylakoid membrane	1231	25	26.21	0.652
	GO:0098552	side of membrane	53	4	1.13	0.657
	GO:0009527	plastid outer membrane	165	3	3.51	0.659
	GO:0009898	cytoplasmic side of plasma membrane	16	2	0.34	0.667
	GO:0005874	microtubule	423	9	9.01	0.667
	GO:0031978	plastid thylakoid lumen	221	5	4.71	0.673
	GO:0009543	chloroplast thylakoid lumen	221	5	4.71	0.673
	GO:0005856	cytoskeleton	1011	23	21.53	0.676
	GO:0005667	transcription factor complex	136	4	2.9	0.678
	GO:0000159	protein phosphatase type 2A complex	89	2	1.9	0.679
	GO:0005672	transcription factor TFIIA complex	11	1	0.23	0.683
	GO:0005839	proteasome core complex	109	2	2.32	0.685
	GO:0005615	extracellular space	95	4	2.02	0.69
	GO:0031461	cullin-RING ubiquitin ligase complex	596	15	12.69	0.69
	GO:0005875	microtubule associated complex	257	8	5.47	0.69
	GO:0005853	eukaryotic translation elongation factor...	27	2	0.57	0.691
	GO:0015630	microtubule cytoskeleton	725	17	15.44	0.691
	GO:0010287	plastoglobule	249	6	5.3	0.693
	GO:0005819	spindle	243	5	5.17	0.694
	GO:0016324	apical plasma membrane	70	3	1.49	0.694
	GO:0005743	mitochondrial inner membrane	924	15	19.68	0.702
	GO:0031300	intrinsic component of organelle membran...	338	13	7.2	0.705
	GO:0005871	kinesin complex	202	8	4.3	0.705
	GO:0031967	organelle envelope	3936	80	83.82	0.706
	GO:0033178	proton-transporting two-sector ATPase co...	108	3	2.3	0.718
	GO:0044427	chromosomal part	516	10	10.99	0.719
	GO:0009522	photosystem I	105	2	2.24	0.72
	GO:0098573	intrinsic component of mitochondrial mem...	81	2	1.72	0.721
	GO:0031975	envelope	3984	80	84.84	0.722
	GO:0045281	succinate dehydrogenase complex	47	1	1	0.737
	GO:0045273	respiratory chain complex II	47	1	1	0.737
	GO:0030139	endocytic vesicle	34	1	0.72	0.737
	GO:0031985	Golgi cisterna	32	2	0.68	0.738
	GO:0009707	chloroplast outer membrane	147	1	3.13	0.742
	GO:0005938	cell cortex	237	2	5.05	0.744
	GO:0010316	pyrophosphate-dependent phosphofructokin...	14	1	0.3	0.745
	GO:0005643	nuclear pore	122	4	2.6	0.759
	GO:0000151	ubiquitin ligase complex	852	20	18.14	0.761
	GO:0009654	photosystem II oxygen evolving complex	73	2	1.55	0.764
	GO:0005739	mitochondrion	8918	195	189.91	0.764
	GO:0044421	extracellular region part	116	4	2.47	0.767
	GO:0010318	pyrophosphate-dependent phosphofructokin...	6	1	0.13	0.767
	GO:0043626	PCNA complex	7	1	0.15	0.777
	GO:0044796	DNA polymerase processivity factor compl...	7	1	0.15	0.777
	GO:0000793	condensed chromosome	104	1	2.21	0.778
	GO:0044444	cytoplasmic part	33284	703	708.78	0.78
	GO:0044429	mitochondrial part	1385	24	29.49	0.783
	GO:0042170	plastid membrane	420	5	8.94	0.788
	GO:0019898	extrinsic component of membrane	409	8	8.71	0.789
	GO:0044462	external encapsulating structure part	82	1	1.75	0.797
	GO:0044455	mitochondrial membrane part	695	12	14.8	0.806
	GO:0046930	pore complex	124	4	2.64	0.809
	GO:0031209	SCAR complex	26	1	0.55	0.81
	GO:0005753	mitochondrial proton-transporting ATP sy...	107	1	2.28	0.813
	GO:0009783	photosystem II antenna complex	12	1	0.26	0.815
	GO:0000428	DNA-directed RNA polymerase complex	173	1	3.68	0.823
	GO:0030880	RNA polymerase complex	173	1	3.68	0.823
	GO:0055029	nuclear DNA-directed RNA polymerase comp...	173	1	3.68	0.823
	GO:0005635	nuclear envelope	349	8	7.43	0.827
	GO:0044430	cytoskeletal part	852	22	18.14	0.829
	GO:0016591	DNA-directed RNA polymerase II, holoenzy...	142	1	3.02	0.843
	GO:0031969	chloroplast membrane	375	3	7.99	0.846
	GO:0030312	external encapsulating structure	2927	49	62.33	0.851
	GO:0000794	condensed nuclear chromosome	53	1	1.13	0.866
	GO:0005746	mitochondrial respiratory chain	398	7	8.48	0.87
	GO:0005838	proteasome regulatory particle	123	1	2.62	0.872
	GO:0022624	proteasome accessory complex	123	1	2.62	0.872
	GO:0031968	organelle outer membrane	336	5	7.16	0.882
	GO:0031966	mitochondrial membrane	1078	17	22.96	0.882
	GO:0005740	mitochondrial envelope	1144	19	24.36	0.883
	GO:0009528	plastid inner membrane	196	2	4.17	0.893
	GO:0070069	cytochrome complex	99	1	2.11	0.9
	GO:0070469	respiratory chain	433	8	9.22	0.902
	GO:0005795	Golgi stack	141	3	3	0.903
	GO:1990204	oxidoreductase complex	538	9	11.46	0.91
	GO:0010319	stromule	224	5	4.77	0.915
	GO:0000148	1,3-beta-D-glucan synthase complex	52	1	1.11	0.933
	GO:0019867	outer membrane	341	5	7.26	0.935
	GO:0030964	NADH dehydrogenase complex	259	5	5.52	0.942
	GO:0045271	respiratory chain complex I	259	5	5.52	0.942
	GO:0000228	nuclear chromosome	165	1	3.51	0.942
	GO:0005747	mitochondrial respiratory chain complex ...	250	5	5.32	0.948
	GO:0043234	protein complex	5695	112	121.28	0.975
	GO:0008541	proteasome regulatory particle, lid subc...	56	1	1.19	0.98
	GO:0005741	mitochondrial outer membrane	167	2	3.56	0.983
	GO:0031965	nuclear membrane	50	1	1.06	0.99
	GO:0005575	cellular_component	71472	1522	1522	1
