# Supplementary material for: Identification of genomic regions associated with multi-silique trait in Brassica napus
Source: BMC Genomics. 2019 Apr 23;20:304. doi: 10.1186/s12864-019-5675-4 (PMC6480887; doi:10.1186/s12864-019-5675-4)
Supplement: Supplementary file 7 — Table S6. GO enrichment in molecular function (MF) category of the genes. (XLSX 50 kb) [file 12864_2019_5675_MOESM7_ESM.xlsx]

## Sheet: BSA-GO-MF
	Additional file 7: Table S6. GO enrichment in molecular function (MF) category of the genes
	GO.ID	Term	Annotated	Significant	Expected	KS
	GO:0080089	sinapoyl spermidine:sinapoyl CoA N-acylt...	7	5	0.16	0.00099
	GO:0003852	2-isopropylmalate synthase activity	17	3	0.38	0.001
	GO:0080031	methyl salicylate esterase activity	28	2	0.62	0.003
	GO:0005487	nucleocytoplasmic transporter activity	13	2	0.29	0.009
	GO:0005516	calmodulin binding	800	26	17.73	0.009
	GO:0016717	oxidoreductase activity, acting on paire...	90	5	1.99	0.012
	GO:0080072	spermidine:sinapoyl CoA N-acyltransferas...	11	5	0.24	0.013
	GO:0047450	crotonoyl-[acyl-carrier-protein] hydrata...	9	3	0.2	0.014
	GO:0008417	fucosyltransferase activity	42	9	0.93	0.015
	GO:0030267	glyoxylate reductase (NADP) activity	16	6	0.35	0.017
	GO:0016705	oxidoreductase activity, acting on paire...	1366	61	30.27	0.018
	GO:0001071	nucleic acid binding transcription facto...	5917	112	131.11	0.024
	GO:0003700	sequence-specific DNA binding transcript...	5905	111	130.84	0.024
	GO:0016892	endoribonuclease activity, producing 3'-...	23	5	0.51	0.026
	GO:0016894	endonuclease activity, active with eithe...	23	5	0.51	0.026
	GO:0019010	farnesoic acid O-methyltransferase activ...	6	2	0.13	0.027
	GO:0016618	hydroxypyruvate reductase activity	18	6	0.4	0.028
	GO:0019171	3-hydroxyacyl-[acyl-carrier-protein] deh...	10	3	0.22	0.029
	GO:0004659	prenyltransferase activity	134	1	2.97	0.032
	GO:0045735	nutrient reservoir activity	173	11	3.83	0.033
	GO:0015293	symporter activity	502	9	11.12	0.034
	GO:0015294	solute:cation symporter activity	500	9	11.08	0.036
	GO:0090411	brassinosteroid binding	9	4	0.2	0.036
	GO:0022891	substrate-specific transmembrane transpo...	3338	85	73.96	0.037
	GO:0005548	phospholipid transporter activity	69	10	1.53	0.038
	GO:0034450	ubiquitin-ubiquitin ligase activity	11	2	0.24	0.041
	GO:0061630	ubiquitin protein ligase activity	11	2	0.24	0.041
	GO:0015295	solute:proton symporter activity	392	9	8.69	0.044
	GO:0005351	sugar:proton symporter activity	378	9	8.38	0.046
	GO:0005402	cation:sugar symporter activity	378	9	8.38	0.046
	GO:0033897	ribonuclease T2 activity	15	5	0.33	0.047
	GO:0051119	sugar transmembrane transporter activity	462	10	10.24	0.048
	GO:0008883	glutamyl-tRNA reductase activity	15	1	0.33	0.048
	GO:0008276	protein methyltransferase activity	158	7	3.5	0.048
	GO:1901476	carbohydrate transporter activity	502	10	11.12	0.05
	GO:0015144	carbohydrate transmembrane transporter a...	502	10	11.12	0.05
	GO:0005385	zinc ion transmembrane transporter activ...	81	3	1.79	0.051
	GO:0008138	protein tyrosine/serine/threonine phosph...	65	2	1.44	0.051
	GO:0008526	phosphatidylinositol transporter activit...	27	5	0.6	0.052
	GO:0008238	exopeptidase activity	324	13	7.18	0.054
	GO:0004497	monooxygenase activity	872	38	19.32	0.056
	GO:0015103	inorganic anion transmembrane transporte...	360	13	7.98	0.057
	GO:0022838	substrate-specific channel activity	459	6	10.17	0.058
	GO:0004326	tetrahydrofolylpolyglutamate synthase ac...	19	1	0.42	0.058
	GO:0050291	sphingosine N-acyltransferase activity	13	2	0.29	0.059
	GO:0022857	transmembrane transporter activity	3982	95	88.23	0.06
	GO:0043531	ADP binding	359	27	7.95	0.061
	GO:0004364	glutathione transferase activity	163	10	3.61	0.061
	GO:0004185	serine-type carboxypeptidase activity	152	8	3.37	0.061
	GO:0008020	G-protein coupled photoreceptor activity	12	2	0.27	0.062
	GO:0004180	carboxypeptidase activity	178	8	3.94	0.062
	GO:0050664	oxidoreductase activity, acting on NAD(P...	34	5	0.75	0.064
	GO:0004823	leucine-tRNA ligase activity	7	2	0.16	0.064
	GO:0019825	oxygen binding	742	33	16.44	0.064
	GO:0003677	DNA binding	6683	141	148.08	0.067
	GO:0016753	O-sinapoyltransferase activity	13	1	0.29	0.067
	GO:0022803	passive transmembrane transporter activi...	466	6	10.33	0.068
	GO:0015267	channel activity	466	6	10.33	0.068
	GO:0016903	oxidoreductase activity, acting on the a...	304	11	6.74	0.072
	GO:0008083	growth factor activity	43	3	0.95	0.072
	GO:0008324	cation transmembrane transporter activit...	1832	54	40.59	0.074
	GO:0042054	histone methyltransferase activity	100	5	2.22	0.075
	GO:0005215	transporter activity	4983	124	110.41	0.076
	GO:0031127	alpha-(1,2)-fucosyltransferase activity	18	3	0.4	0.081
	GO:0008107	galactoside 2-alpha-L-fucosyltransferase...	18	3	0.4	0.081
	GO:0004221	ubiquitin thiolesterase activity	108	2	2.39	0.082
	GO:0042800	histone methyltransferase activity (H3-K...	24	4	0.53	0.084
	GO:0016638	oxidoreductase activity, acting on the C...	184	3	4.08	0.086
	GO:0016752	sinapoyltransferase activity	14	1	0.31	0.088
	GO:0070567	cytidylyltransferase activity	61	1	1.35	0.088
	GO:0022892	substrate-specific transporter activity	3823	96	84.71	0.092
	GO:0004105	choline-phosphate cytidylyltransferase a...	13	1	0.29	0.092
	GO:0015075	ion transmembrane transporter activity	2735	76	60.6	0.093
	GO:0004499	N,N-dimethylaniline monooxygenase activi...	67	9	1.48	0.094
	GO:0016706	oxidoreductase activity, acting on paire...	452	21	10.02	0.095
	GO:0008373	sialyltransferase activity	10	2	0.22	0.096
	GO:0031516	far-red light photoreceptor activity	8	2	0.18	0.097
	GO:0009883	red or far-red light photoreceptor activ...	8	2	0.18	0.097
	GO:0003993	acid phosphatase activity	169	10	3.74	0.098
	GO:0005198	structural molecule activity	1907	41	42.25	0.098
	GO:0003743	translation initiation factor activity	367	7	8.13	0.099
	GO:0035514	DNA demethylase activity	20	2	0.44	0.1
	GO:0004311	farnesyltranstransferase activity	48	1	1.06	0.1
	GO:0080044	quercetin 7-O-glucosyltransferase activi...	63	4	1.4	0.101
	GO:0036459	ubiquitinyl hydrolase activity	126	4	2.79	0.102
	GO:0004512	inositol-3-phosphate synthase activity	10	2	0.22	0.103
	GO:0008509	anion transmembrane transporter activity	1033	26	22.89	0.103
	GO:0016762	xyloglucan:xyloglucosyl transferase acti...	97	2	2.15	0.103
	GO:0016620	oxidoreductase activity, acting on the a...	202	11	4.48	0.103
	GO:0005319	lipid transporter activity	153	10	3.39	0.106
	GO:0045330	aspartyl esterase activity	196	3	4.34	0.107
	GO:0003933	GTP cyclohydrolase activity	13	2	0.29	0.11
	GO:0004838	L-tyrosine:2-oxoglutarate aminotransfera...	36	2	0.8	0.11
	GO:0070547	L-tyrosine aminotransferase activity	36	2	0.8	0.11
	GO:0004683	calmodulin-dependent protein kinase acti...	172	4	3.81	0.111
	GO:0030599	pectinesterase activity	367	5	8.13	0.111
	GO:0016597	amino acid binding	206	4	4.56	0.111
	GO:0016788	hydrolase activity, acting on ester bond...	3112	68	68.95	0.111
	GO:0008121	ubiquinol-cytochrome-c reductase activit...	50	1	1.11	0.113
	GO:0016681	oxidoreductase activity, acting on diphe...	50	1	1.11	0.113
	GO:0003916	DNA topoisomerase activity	51	1	1.13	0.114
	GO:0043140	ATP-dependent 3'-5' DNA helicase activit...	10	3	0.22	0.115
	GO:0043765	T/G mismatch-specific endonuclease activ...	12	2	0.27	0.118
	GO:0070008	serine-type exopeptidase activity	169	8	3.74	0.12
	GO:0043495	protein anchor	14	1	0.31	0.121
	GO:0015086	cadmium ion transmembrane transporter ac...	48	2	1.06	0.124
	GO:0005315	inorganic phosphate transmembrane transp...	68	1	1.51	0.126
	GO:0080030	methyl indole-3-acetate esterase activit...	25	2	0.55	0.126
	GO:0016765	transferase activity, transferring alkyl...	436	12	9.66	0.126
	GO:0051879	Hsp90 protein binding	29	5	0.64	0.133
	GO:0008092	cytoskeletal protein binding	716	21	15.86	0.135
	GO:0052745	inositol phosphate phosphatase activity	61	4	1.35	0.137
	GO:0015152	glucose-6-phosphate transmembrane transp...	9	1	0.2	0.138
	GO:0015119	hexose phosphate transmembrane transport...	9	1	0.2	0.138
	GO:0031406	carboxylic acid binding	342	4	7.58	0.138
	GO:0043177	organic acid binding	342	4	7.58	0.138
	GO:0016491	oxidoreductase activity	5442	147	120.58	0.139
	GO:0016671	oxidoreductase activity, acting on a sul...	112	2	2.48	0.139
	GO:0004843	ubiquitin-specific protease activity	81	4	1.79	0.141
	GO:0004357	glutamate-cysteine ligase activity	14	2	0.31	0.142
	GO:0003735	structural constituent of ribosome	1456	32	32.26	0.142
	GO:0010314	phosphatidylinositol-5-phosphate binding	9	2	0.2	0.142
	GO:0072509	divalent inorganic cation transmembrane ...	327	16	7.25	0.144
	GO:0004674	protein serine/threonine kinase activity	3109	74	68.89	0.144
	GO:0010181	FMN binding	171	3	3.79	0.145
	GO:0016783	sulfurtransferase activity	45	2	1	0.146
	GO:0004519	endonuclease activity	261	15	5.78	0.149
	GO:0016278	lysine N-methyltransferase activity	84	7	1.86	0.149
	GO:0016279	protein-lysine N-methyltransferase activ...	84	7	1.86	0.149
	GO:0080014	thalianol hydroxylase activity	9	2	0.2	0.15
	GO:0070283	radical SAM enzyme activity	21	2	0.47	0.155
	GO:0010294	abscisic acid glucosyltransferase activi...	40	4	0.89	0.155
	GO:0046982	protein heterodimerization activity	445	9	9.86	0.155
	GO:0008831	dTDP-4-dehydrorhamnose reductase activit...	22	1	0.49	0.156
	GO:0018024	histone-lysine N-methyltransferase activ...	77	5	1.71	0.157
	GO:0015174	basic amino acid transmembrane transport...	38	2	0.84	0.159
	GO:0015145	monosaccharide transmembrane transporter...	66	5	1.46	0.159
	GO:0016670	oxidoreductase activity, acting on a sul...	17	2	0.38	0.16
	GO:0000014	single-stranded DNA endodeoxyribonucleas...	14	2	0.31	0.161
	GO:0003746	translation elongation factor activity	150	8	3.32	0.162
	GO:0005375	copper ion transmembrane transporter act...	83	3	1.84	0.167
	GO:0005216	ion channel activity	319	4	7.07	0.169
	GO:0005381	iron ion transmembrane transporter activ...	67	2	1.48	0.17
	GO:0008728	GTP diphosphokinase activity	14	2	0.31	0.171
	GO:0004383	guanylate cyclase activity	23	2	0.51	0.172
	GO:0005388	calcium-transporting ATPase activity	97	7	2.15	0.174
	GO:0051213	dioxygenase activity	604	24	13.38	0.175
	GO:0030145	manganese ion binding	116	7	2.57	0.176
	GO:0020037	heme binding	1041	34	23.07	0.178
	GO:0043169	cation binding	9830	221	217.81	0.181
	GO:0004143	diacylglycerol kinase activity	46	2	1.02	0.183
	GO:0016992	lipoate synthase activity	18	2	0.4	0.183
	GO:0016979	lipoate-protein ligase activity	18	2	0.4	0.183
	GO:0015085	calcium ion transmembrane transporter ac...	159	11	3.52	0.183
	GO:0015291	secondary active transmembrane transport...	1184	29	26.23	0.183
	GO:0015662	ATPase activity, coupled to transmembran...	239	15	5.3	0.185
	GO:0004807	triose-phosphate isomerase activity	11	2	0.24	0.186
	GO:0016679	oxidoreductase activity, acting on diphe...	168	5	3.72	0.186
	GO:0005484	SNAP receptor activity	128	6	2.84	0.186
	GO:0016778	diphosphotransferase activity	34	2	0.75	0.188
	GO:0051287	NAD binding	221	9	4.9	0.189
	GO:0008170	N-methyltransferase activity	158	7	3.5	0.189
	GO:0030246	carbohydrate binding	844	24	18.7	0.19
	GO:0030247	polysaccharide binding	124	5	2.75	0.193
	GO:0001871	pattern binding	124	5	2.75	0.193
	GO:0016629	12-oxophytodienoate reductase activity	9	2	0.2	0.194
	GO:0017171	serine hydrolase activity	572	12	12.67	0.197
	GO:0008236	serine-type peptidase activity	572	12	12.67	0.197
	GO:0016641	oxidoreductase activity, acting on the C...	139	3	3.08	0.198
	GO:0022836	gated channel activity	255	4	5.65	0.198
	GO:0004620	phospholipase activity	210	2	4.65	0.202
	GO:0052689	carboxylic ester hydrolase activity	667	14	14.78	0.205
	GO:0016791	phosphatase activity	1156	27	25.61	0.206
	GO:0008047	enzyme activator activity	335	8	7.42	0.206
	GO:0003682	chromatin binding	994	21	22.02	0.207
	GO:0080032	methyl jasmonate esterase activity	18	2	0.4	0.207
	GO:0030170	pyridoxal phosphate binding	405	8	8.97	0.208
	GO:0051537	2 iron, 2 sulfur cluster binding	113	3	2.5	0.208
	GO:0003723	RNA binding	2744	63	60.8	0.211
	GO:0048037	cofactor binding	1816	51	40.24	0.211
	GO:0016776	phosphotransferase activity, phosphate g...	81	2	1.79	0.212
	GO:0004536	deoxyribonuclease activity	52	2	1.15	0.215
	GO:0019201	nucleotide kinase activity	58	2	1.29	0.215
	GO:0017091	AU-rich element binding	8	2	0.18	0.215
	GO:0004416	hydroxyacylglutathione hydrolase activit...	21	2	0.47	0.215
	GO:0015137	citrate transmembrane transporter activi...	18	1	0.4	0.216
	GO:0015142	tricarboxylic acid transmembrane transpo...	24	1	0.53	0.216
	GO:0016811	hydrolase activity, acting on carbon-nit...	140	7	3.1	0.217
	GO:0004439	phosphatidylinositol-4,5-bisphosphate 5-...	45	3	1	0.218
	GO:0090595	acetyl-CoA:L-lysine N6-acetyltransferase	104	5	2.3	0.218
	GO:0004402	histone acetyltransferase activity	104	5	2.3	0.218
	GO:0015112	nitrate transmembrane transporter activi...	87	9	1.93	0.219
	GO:0016972	thiol oxidase activity	10	2	0.22	0.219
	GO:0005543	phospholipid binding	495	13	10.97	0.223
	GO:0005102	receptor binding	233	6	5.16	0.225
	GO:0008686	3,4-dihydroxy-2-butanone-4-phosphate syn...	8	2	0.18	0.225
	GO:0003935	GTP cyclohydrolase II activity	8	2	0.18	0.225
	GO:0043167	ion binding	18381	429	407.28	0.227
	GO:0004821	histidine-tRNA ligase activity	16	3	0.35	0.227
	GO:0004672	protein kinase activity	3926	85	86.99	0.227
	GO:0019104	DNA N-glycosylase activity	45	3	1	0.228
	GO:0016209	antioxidant activity	521	15	11.54	0.228
	GO:0005515	protein binding	11449	227	253.68	0.229
	GO:0022890	inorganic cation transmembrane transport...	1170	36	25.92	0.23
	GO:0003676	nucleic acid binding	10654	232	236.07	0.23
	GO:0035251	UDP-glucosyltransferase activity	472	12	10.46	0.23
	GO:0008094	DNA-dependent ATPase activity	158	8	3.5	0.231
	GO:0005372	water transmembrane transporter activity	140	2	3.1	0.232
	GO:0015250	water channel activity	140	2	3.1	0.232
	GO:0051082	unfolded protein binding	375	5	8.31	0.234
	GO:0016905	myosin heavy chain kinase activity	20	2	0.44	0.235
	GO:1990055	phenylacetaldehyde synthase activity	10	2	0.22	0.236
	GO:0004702	receptor signaling protein serine/threon...	151	9	3.35	0.239
	GO:0050662	coenzyme binding	1263	40	27.99	0.239
	GO:0008235	metalloexopeptidase activity	50	4	1.11	0.242
	GO:0004177	aminopeptidase activity	91	4	2.02	0.242
	GO:0022834	ligand-gated channel activity	118	2	2.61	0.244
	GO:0015276	ligand-gated ion channel activity	118	2	2.61	0.244
	GO:0005384	manganese ion transmembrane transporter ...	55	3	1.22	0.244
	GO:0004012	phospholipid-translocating ATPase activi...	42	5	0.93	0.245
	GO:0016635	oxidoreductase activity, acting on the C...	23	1	0.51	0.245
	GO:0008936	nicotinamidase activity	6	2	0.13	0.246
	GO:0004564	beta-fructofuranosidase activity	48	3	1.06	0.247
	GO:0034595	phosphatidylinositol phosphate 5-phospha...	46	3	1.02	0.247
	GO:0008812	choline dehydrogenase activity	30	2	0.66	0.247
	GO:0016707	gibberellin 3-beta-dioxygenase activity	15	1	0.33	0.25
	GO:0070035	purine NTP-dependent helicase activity	388	9	8.6	0.254
	GO:0008026	ATP-dependent helicase activity	388	9	8.6	0.254
	GO:0046872	metal ion binding	9347	214	207.11	0.254
	GO:0030295	protein kinase activator activity	14	2	0.31	0.254
	GO:0046030	inositol trisphosphate phosphatase activ...	36	4	0.8	0.255
	GO:0008242	omega peptidase activity	33	1	0.73	0.256
	GO:0015171	amino acid transmembrane transporter act...	262	7	5.81	0.258
	GO:0016410	N-acyltransferase activity	241	13	5.34	0.259
	GO:0042578	phosphoric ester hydrolase activity	1422	29	31.51	0.26
	GO:0003755	peptidyl-prolyl cis-trans isomerase acti...	177	2	3.92	0.262
	GO:0016628	oxidoreductase activity, acting on the C...	212	3	4.7	0.262
	GO:0016667	oxidoreductase activity, acting on a sul...	469	10	10.39	0.265
	GO:0046943	carboxylic acid transmembrane transporte...	368	11	8.15	0.265
	GO:0005342	organic acid transmembrane transporter a...	368	11	8.15	0.265
	GO:0017137	Rab GTPase binding	17	2	0.38	0.266
	GO:0010297	heteropolysaccharide binding	10	1	0.22	0.266
	GO:0004842	ubiquitin-protein transferase activity	1054	24	23.35	0.267
	GO:0043565	sequence-specific DNA binding	1426	26	31.6	0.268
	GO:0015077	monovalent inorganic cation transmembran...	768	20	17.02	0.269
	GO:0019783	small conjugating protein-specific prote...	117	5	2.59	0.269
	GO:0000166	nucleotide binding	11674	291	258.67	0.27
	GO:1901265	nucleoside phosphate binding	11674	291	258.67	0.27
	GO:0004553	hydrolase activity, hydrolyzing O-glycos...	1358	16	30.09	0.271
	GO:0070717	poly-purine tract binding	40	2	0.89	0.271
	GO:0016799	hydrolase activity, hydrolyzing N-glycos...	66	5	1.46	0.272
	GO:0015434	cadmium-transporting ATPase activity	11	1	0.24	0.273
	GO:0008429	phosphatidylethanolamine binding	25	2	0.55	0.273
	GO:0046608	carotenoid isomerase activity	20	1	0.44	0.274
	GO:0015036	disulfide oxidoreductase activity	323	8	7.16	0.276
	GO:0046914	transition metal ion binding	6386	141	141.5	0.277
	GO:0004837	tyrosine decarboxylase activity	11	2	0.24	0.278
	GO:0048040	UDP-glucuronate decarboxylase activity	23	2	0.51	0.278
	GO:0003779	actin binding	303	8	6.71	0.278
	GO:0071917	triose-phosphate transmembrane transport...	16	1	0.35	0.279
	GO:0016790	thiolester hydrolase activity	244	5	5.41	0.28
	GO:0005230	extracellular ligand-gated ion channel a...	80	2	1.77	0.28
	GO:0036094	small molecule binding	12087	301	267.82	0.28
	GO:0016798	hydrolase activity, acting on glycosyl b...	1441	21	31.93	0.281
	GO:0045551	cinnamyl-alcohol dehydrogenase activity	34	3	0.75	0.284
	GO:0046975	histone methyltransferase activity (H3-K...	13	1	0.29	0.286
	GO:0046873	metal ion transmembrane transporter acti...	790	25	17.5	0.286
	GO:0017057	6-phosphogluconolactonase activity	17	1	0.38	0.288
	GO:0004112	cyclic-nucleotide phosphodiesterase acti...	7	2	0.16	0.29
	GO:0004514	nicotinate-nucleotide diphosphorylase (c...	7	1	0.16	0.291
	GO:0004601	peroxidase activity	413	12	9.15	0.292
	GO:0090599	alpha-glucosidase activity	40	2	0.89	0.292
	GO:0033926	glycopeptide alpha-N-acetylgalactosamini...	25	1	0.55	0.294
	GO:0016859	cis-trans isomerase activity	205	3	4.54	0.295
	GO:0016174	NAD(P)H oxidase activity	18	3	0.4	0.295
	GO:0030515	snoRNA binding	20	1	0.44	0.295
	GO:0022884	macromolecule transmembrane transporter ...	216	5	4.79	0.296
	GO:0008320	protein transmembrane transporter activi...	216	5	4.79	0.296
	GO:0008135	translation factor activity, nucleic aci...	551	19	12.21	0.297
	GO:0005496	steroid binding	56	4	1.24	0.297
	GO:0045153	electron transporter, transferring elect...	19	1	0.42	0.298
	GO:0008327	methyl-CpG binding	44	2	0.97	0.299
	GO:0016688	L-ascorbate peroxidase activity	30	2	0.66	0.301
	GO:0005083	small GTPase regulator activity	232	5	5.14	0.302
	GO:0030785	[ribulose-bisphosphate carboxylase]-lysi...	6	2	0.13	0.302
	GO:0019829	cation-transporting ATPase activity	400	20	8.86	0.302
	GO:0030620	U2 snRNA binding	6	2	0.13	0.304
	GO:0004003	ATP-dependent DNA helicase activity	49	5	1.09	0.304
	GO:0004652	polynucleotide adenylyltransferase activ...	12	2	0.27	0.304
	GO:0016532	superoxide dismutase copper chaperone ac...	6	2	0.13	0.304
	GO:0080107	8-methylthiopropyl glucosinolate S-oxyge...	6	2	0.13	0.305
	GO:0016758	transferase activity, transferring hexos...	1483	35	32.86	0.305
	GO:0090439	tetraketide alpha-pyrone synthase activi...	9	1	0.2	0.306
	GO:0050377	UDP-glucose 4,6-dehydratase activity	13	1	0.29	0.31
	GO:0010280	UDP-L-rhamnose synthase activity	13	1	0.29	0.31
	GO:0008171	O-methyltransferase activity	160	2	3.55	0.31
	GO:0031072	heat shock protein binding	326	9	7.22	0.31
	GO:0008514	organic anion transmembrane transporter ...	614	13	13.6	0.311
	GO:0004040	amidase activity	13	2	0.29	0.311
	GO:0008289	lipid binding	895	21	19.83	0.312
	GO:0016781	phosphotransferase activity, paired acce...	24	1	0.53	0.313
	GO:0004575	sucrose alpha-glucosidase activity	31	2	0.69	0.313
	GO:0016684	oxidoreductase activity, acting on perox...	421	12	9.33	0.314
	GO:0008060	ARF GTPase activator activity	65	2	1.44	0.314
	GO:0019238	cyclohydrolase activity	33	2	0.73	0.316
	GO:0004828	serine-tRNA ligase activity	10	2	0.22	0.317
	GO:0042879	aldonate transmembrane transporter activ...	20	1	0.44	0.317
	GO:0015120	phosphoglycerate transmembrane transport...	20	1	0.44	0.317
	GO:0015079	potassium ion transmembrane transporter ...	209	7	4.63	0.318
	GO:0016886	ligase activity, forming phosphoric este...	22	4	0.49	0.32
	GO:0004518	nuclease activity	537	16	11.9	0.321
	GO:0016747	transferase activity, transferring acyl ...	919	22	20.36	0.322
	GO:0005094	Rho GDP-dissociation inhibitor activity	14	2	0.31	0.323
	GO:0034593	phosphatidylinositol bisphosphate phosph...	56	3	1.24	0.324
	GO:0016407	acetyltransferase activity	277	6	6.14	0.326
	GO:0097472	cyclin-dependent protein kinase activity	124	2	2.75	0.326
	GO:0004693	cyclin-dependent protein serine/threonin...	124	2	2.75	0.326
	GO:0008725	DNA-3-methyladenine glycosylase activity	20	1	0.44	0.327
	GO:0008177	succinate dehydrogenase (ubiquinone) act...	11	1	0.24	0.327
	GO:0015929	hexosaminidase activity	10	2	0.22	0.329
	GO:0016530	metallochaperone activity	23	2	0.51	0.336
	GO:0008143	poly(A) binding	37	2	0.82	0.337
	GO:0003886	DNA (cytosine-5-)-methyltransferase acti...	9	2	0.2	0.337
	GO:0009008	DNA-methyltransferase activity	9	2	0.2	0.337
	GO:0009815	1-aminocyclopropane-1-carboxylate oxidas...	51	3	1.13	0.338
	GO:0015926	glucosidase activity	123	2	2.73	0.339
	GO:0008017	microtubule binding	346	11	7.67	0.339
	GO:0005096	GTPase activator activity	196	3	4.34	0.341
	GO:0070300	phosphatidic acid binding	41	2	0.91	0.341
	GO:0004017	adenylate kinase activity	34	2	0.75	0.343
	GO:0003872	6-phosphofructokinase activity	38	3	0.84	0.344
	GO:0004521	endoribonuclease activity	143	7	3.17	0.346
	GO:0004607	phosphatidylcholine-sterol O-acyltransfe...	19	2	0.42	0.349
	GO:0015035	protein disulfide oxidoreductase activit...	288	8	6.38	0.349
	GO:0046527	glucosyltransferase activity	572	12	12.67	0.35
	GO:0016427	tRNA (cytosine) methyltransferase activi...	7	2	0.16	0.351
	GO:0016428	tRNA (cytosine-5-)-methyltransferase act...	7	2	0.16	0.351
	GO:0016682	oxidoreductase activity, acting on diphe...	115	4	2.55	0.351
	GO:0042625	ATPase activity, coupled to transmembran...	440	20	9.75	0.354
	GO:0008080	N-acetyltransferase activity	201	6	4.45	0.357
	GO:0004707	MAP kinase activity	89	4	1.97	0.358
	GO:0004089	carbonate dehydratase activity	87	2	1.93	0.358
	GO:0072341	modified amino acid binding	82	4	1.82	0.36
	GO:0005217	intracellular ligand-gated ion channel a...	87	2	1.93	0.361
	GO:0016616	oxidoreductase activity, acting on the C...	677	14	15	0.363
	GO:0010011	auxin binding	30	2	0.66	0.366
	GO:0080011	baruol synthase activity	15	1	0.33	0.371
	GO:0008886	glyceraldehyde-3-phosphate dehydrogenase...	14	2	0.31	0.375
	GO:0009982	pseudouridine synthase activity	59	2	1.31	0.378
	GO:0019209	kinase activator activity	23	2	0.51	0.379
	GO:0033218	amide binding	159	3	3.52	0.381
	GO:0017111	nucleoside-triphosphatase activity	3118	94	69.09	0.381
	GO:0034075	arabidiol synthase activity	6	1	0.13	0.381
	GO:0045182	translation regulator activity	13	2	0.29	0.383
	GO:0030371	translation repressor activity	13	2	0.29	0.383
	GO:0016884	carbon-nitrogen ligase activity, with gl...	67	2	1.48	0.383
	GO:0030551	cyclic nucleotide binding	102	1	2.26	0.383
	GO:0004722	protein serine/threonine phosphatase act...	584	10	12.94	0.384
	GO:0004784	superoxide dismutase activity	29	2	0.64	0.384
	GO:0016721	oxidoreductase activity, acting on super...	29	2	0.64	0.384
	GO:0032403	protein complex binding	475	13	10.52	0.385
	GO:0016746	transferase activity, transferring acyl ...	1181	28	26.17	0.386
	GO:0030742	GTP-dependent protein binding	18	2	0.4	0.387
	GO:0070628	proteasome binding	12	1	0.27	0.387
	GO:0046915	transition metal ion transmembrane trans...	220	7	4.87	0.39
	GO:0022804	active transmembrane transporter activit...	2203	54	48.81	0.392
	GO:0004407	histone deacetylase activity	40	2	0.89	0.392
	GO:0004365	glyceraldehyde-3-phosphate dehydrogenase...	20	2	0.44	0.394
	GO:0004713	protein tyrosine kinase activity	975	20	21.6	0.395
	GO:0008506	sucrose:proton symporter activity	33	1	0.73	0.396
	GO:0016893	endonuclease activity, active with eithe...	94	2	2.08	0.398
	GO:0043733	DNA-3-methylbase glycosylase activity	22	1	0.49	0.398
	GO:0022843	voltage-gated cation channel activity	96	2	2.13	0.398
	GO:0052866	phosphatidylinositol phosphate phosphata...	64	3	1.42	0.398
	GO:0016780	phosphotransferase activity, for other s...	55	3	1.22	0.399
	GO:0015631	tubulin binding	370	11	8.2	0.4
	GO:0016165	linoleate 13S-lipoxygenase activity	45	2	1	0.401
	GO:0016874	ligase activity	893	31	19.79	0.401
	GO:0060589	nucleoside-triphosphatase regulator acti...	262	5	5.81	0.403
	GO:0046906	tetrapyrrole binding	1174	36	26.01	0.404
	GO:0030619	U1 snRNA binding	11	2	0.24	0.404
	GO:0051087	chaperone binding	55	2	1.22	0.404
	GO:0032440	2-alkenal reductase [NAD(P)] activity	117	1	2.59	0.405
	GO:0050661	NADP binding	216	14	4.79	0.41
	GO:0005509	calcium ion binding	967	24	21.43	0.411
	GO:0003774	motor activity	296	13	6.56	0.412
	GO:0016462	pyrophosphatase activity	3262	99	72.28	0.413
	GO:0008762	UDP-N-acetylmuramate dehydrogenase activ...	148	2	3.28	0.413
	GO:0016773	phosphotransferase activity, alcohol gro...	4531	99	100.4	0.414
	GO:0005249	voltage-gated potassium channel activity	92	2	2.04	0.414
	GO:0019900	kinase binding	302	2	6.69	0.415
	GO:0034722	gamma-glutamyl-peptidase activity	9	1	0.2	0.416
	GO:0004563	beta-N-acetylhexosaminidase activity	8	2	0.18	0.417
	GO:0004721	phosphoprotein phosphatase activity	751	12	16.64	0.417
	GO:0003824	catalytic activity	30071	694	666.3	0.418
	GO:0030695	GTPase regulator activity	239	5	5.3	0.42
	GO:0005506	iron ion binding	1160	34	25.7	0.42
	GO:0016849	phosphorus-oxygen lyase activity	33	2	0.73	0.421
	GO:0050347	trans-octaprenyltranstransferase activit...	9	1	0.2	0.424
	GO:0009055	electron carrier activity	1489	45	32.99	0.425
	GO:0019887	protein kinase regulator activity	165	6	3.66	0.427
	GO:0043138	3'-5' DNA helicase activity	17	3	0.38	0.427
	GO:1901681	sulfur compound binding	109	2	2.42	0.428
	GO:0016817	hydrolase activity, acting on acid anhyd...	3344	99	74.1	0.43
	GO:0005507	copper ion binding	1032	29	22.87	0.43
	GO:0005261	cation channel activity	130	4	2.88	0.43
	GO:0016818	hydrolase activity, acting on acid anhyd...	3312	99	73.39	0.432
	GO:0016881	acid-amino acid ligase activity	150	5	3.32	0.432
	GO:0003924	GTPase activity	536	23	11.88	0.432
	GO:0097367	carbohydrate derivative binding	8315	200	184.24	0.433
	GO:0008173	RNA methyltransferase activity	90	2	1.99	0.435
	GO:0016891	endoribonuclease activity, producing 5'-...	81	2	1.79	0.435
	GO:0015299	solute:proton antiporter activity	174	7	3.86	0.435
	GO:0008460	dTDP-glucose 4,6-dehydratase activity	15	1	0.33	0.436
	GO:0010279	indole-3-acetic acid amido synthetase ac...	24	2	0.53	0.437
	GO:0008144	drug binding	90	2	1.99	0.437
	GO:0019899	enzyme binding	721	6	15.98	0.437
	GO:0008641	small protein activating enzyme activity	57	5	1.26	0.439
	GO:0008028	monocarboxylic acid transmembrane transp...	62	1	1.37	0.439
	GO:0015157	oligosaccharide transmembrane transporte...	73	1	1.62	0.439
	GO:0016531	copper chaperone activity	15	2	0.33	0.44
	GO:0031625	ubiquitin protein ligase binding	92	2	2.04	0.44
	GO:0044389	small conjugating protein ligase binding	92	2	2.04	0.44
	GO:0047769	arogenate dehydratase activity	23	3	0.51	0.443
	GO:0004664	prephenate dehydratase activity	23	3	0.51	0.443
	GO:0004806	triglyceride lipase activity	128	3	2.84	0.443
	GO:0016538	cyclin-dependent protein serine/threonin...	133	4	2.95	0.445
	GO:0070011	peptidase activity, acting on L-amino ac...	1679	39	37.2	0.449
	GO:0004930	G-protein coupled receptor activity	41	4	0.91	0.45
	GO:0043168	anion binding	9889	237	219.12	0.451
	GO:0009927	histidine phosphotransfer kinase activit...	31	2	0.69	0.451
	GO:0016847	1-aminocyclopropane-1-carboxylate syntha...	83	4	1.84	0.452
	GO:0005267	potassium channel activity	103	2	2.28	0.452
	GO:0016301	kinase activity	5302	117	117.48	0.453
	GO:0097159	organic cyclic compound binding	22209	527	492.1	0.455
	GO:0008374	O-acyltransferase activity	229	3	5.07	0.456
	GO:0004970	ionotropic glutamate receptor activity	70	2	1.55	0.456
	GO:0005231	excitatory extracellular ligand-gated io...	70	2	1.55	0.456
	GO:0005234	extracellular-glutamate-gated ion channe...	70	2	1.55	0.456
	GO:0008066	glutamate receptor activity	70	2	1.55	0.456
	GO:0003968	RNA-directed RNA polymerase activity	23	2	0.51	0.456
	GO:0016866	intramolecular transferase activity	218	4	4.83	0.458
	GO:0015020	glucuronosyltransferase activity	62	2	1.37	0.458
	GO:0015154	disaccharide transmembrane transporter a...	65	1	1.44	0.459
	GO:0000989	transcription factor binding transcripti...	200	6	4.43	0.46
	GO:0052731	phosphocholine phosphatase activity	9	2	0.2	0.461
	GO:0052732	phosphoethanolamine phosphatase activity	9	2	0.2	0.461
	GO:0031683	G-protein beta/gamma-subunit complex bin...	17	1	0.38	0.461
	GO:0001664	G-protein coupled receptor binding	17	1	0.38	0.461
	GO:0004047	aminomethyltransferase activity	13	2	0.29	0.462
	GO:0043178	alcohol binding	95	6	2.1	0.463
	GO:0008168	methyltransferase activity	998	16	22.11	0.463
	GO:0005527	macrolide binding	76	2	1.68	0.463
	GO:0005528	FK506 binding	76	2	1.68	0.463
	GO:0015078	hydrogen ion transmembrane transporter a...	518	16	11.48	0.463
	GO:0004332	fructose-bisphosphate aldolase activity	23	1	0.51	0.464
	GO:0042393	histone binding	126	3	2.79	0.466
	GO:0008443	phosphofructokinase activity	46	3	1.02	0.466
	GO:0016627	oxidoreductase activity, acting on the C...	376	5	8.33	0.466
	GO:0004793	threonine aldolase activity	9	2	0.2	0.469
	GO:0032553	ribonucleotide binding	8183	200	181.32	0.469
	GO:0005488	binding	35432	794	785.09	0.47
	GO:0019207	kinase regulator activity	181	6	4.01	0.47
	GO:1901505	carbohydrate derivative transporter acti...	242	3	5.36	0.471
	GO:0051540	metal cluster binding	302	7	6.69	0.472
	GO:0051536	iron-sulfur cluster binding	302	7	6.69	0.472
	GO:0016621	cinnamoyl-CoA reductase activity	43	1	0.95	0.472
	GO:0022832	voltage-gated channel activity	152	2	3.37	0.475
	GO:0005244	voltage-gated ion channel activity	152	2	3.37	0.475
	GO:0017077	oxidative phosphorylation uncoupler acti...	27	2	0.6	0.475
	GO:1901363	heterocyclic compound binding	22164	526	491.1	0.475
	GO:0019901	protein kinase binding	268	2	5.94	0.475
	GO:0003725	double-stranded RNA binding	86	1	1.91	0.478
	GO:0016295	myristoyl-[acyl-carrier-protein] hydrola...	9	1	0.2	0.48
	GO:0016296	palmitoyl-[acyl-carrier-protein] hydrola...	9	1	0.2	0.48
	GO:0004320	oleoyl-[acyl-carrier-protein] hydrolase ...	9	1	0.2	0.48
	GO:0016879	ligase activity, forming carbon-nitrogen...	359	11	7.95	0.481
	GO:0016772	transferase activity, transferring phosp...	6091	132	134.96	0.485
	GO:0005098	Ran GTPase activator activity	8	1	0.18	0.486
	GO:0004520	endodeoxyribonuclease activity	48	2	1.06	0.489
	GO:0004021	L-alanine:2-oxoglutarate aminotransferas...	69	2	1.53	0.49
	GO:0047635	alanine-oxo-acid transaminase activity	69	2	1.53	0.49
	GO:0016836	hydro-lyase activity	339	11	7.51	0.491
	GO:0004312	fatty acid synthase activity	90	1	1.99	0.492
	GO:0008865	fructokinase activity	24	1	0.53	0.497
	GO:0003785	actin monomer binding	11	1	0.24	0.497
	GO:0016846	carbon-sulfur lyase activity	153	5	3.39	0.498
	GO:0003712	transcription cofactor activity	198	6	4.39	0.498
	GO:0042586	peptide deformylase activity	6	1	0.13	0.499
	GO:0048027	mRNA 5'-UTR binding	20	2	0.44	0.5
	GO:0016875	ligase activity, forming carbon-oxygen b...	263	12	5.83	0.501
	GO:0016876	ligase activity, forming aminoacyl-tRNA ...	263	12	5.83	0.501
	GO:0016810	hydrolase activity, acting on carbon-nit...	292	9	6.47	0.502
	GO:0033558	protein deacetylase activity	42	2	0.93	0.504
	GO:0016307	phosphatidylinositol phosphate kinase ac...	65	2	1.44	0.504
	GO:0046524	sucrose-phosphate synthase activity	16	1	0.35	0.504
	GO:0016853	isomerase activity	909	15	20.14	0.507
	GO:0009881	photoreceptor activity	27	2	0.6	0.508
	GO:0008515	sucrose transmembrane transporter activi...	60	1	1.33	0.508
	GO:0005451	monovalent cation:proton antiporter acti...	143	7	3.17	0.508
	GO:0016614	oxidoreductase activity, acting on CH-OH...	801	16	17.75	0.51
	GO:0015205	nucleobase transmembrane transporter act...	77	2	1.71	0.511
	GO:0016709	oxidoreductase activity, acting on paire...	192	10	4.25	0.515
	GO:0015450	P-P-bond-hydrolysis-driven protein trans...	173	3	3.83	0.515
	GO:0015081	sodium ion transmembrane transporter act...	187	4	4.14	0.516
	GO:0005544	calcium-dependent phospholipid binding	38	2	0.84	0.519
	GO:0004222	metalloendopeptidase activity	170	2	3.77	0.52
	GO:0019948	SUMO activating enzyme activity	17	2	0.38	0.52
	GO:0005355	glucose transmembrane transporter activi...	21	1	0.47	0.522
	GO:0004396	hexokinase activity	30	1	0.66	0.522
	GO:0004812	aminoacyl-tRNA ligase activity	260	12	5.76	0.525
	GO:0017076	purine nucleotide binding	8150	202	180.58	0.526
	GO:0035064	methylated histone binding	50	1	1.11	0.528
	GO:0016740	transferase activity	12474	267	276.39	0.529
	GO:0052658	inositol-1,4,5-trisphosphate 5-phosphata...	10	2	0.22	0.53
	GO:0000988	protein binding transcription factor act...	226	6	5.01	0.531
	GO:0016878	acid-thiol ligase activity	113	2	2.5	0.531
	GO:0019894	kinesin binding	36	2	0.8	0.532
	GO:0030554	adenyl nucleotide binding	7217	174	159.91	0.536
	GO:0015149	hexose transmembrane transporter activit...	30	1	0.66	0.536
	GO:0004829	threonine-tRNA ligase activity	7	1	0.16	0.537
	GO:0050660	flavin adenine dinucleotide binding	510	15	11.3	0.537
	GO:0016814	hydrolase activity, acting on carbon-nit...	66	2	1.46	0.537
	GO:0004650	polygalacturonase activity	231	3	5.12	0.538
	GO:0008237	metallopeptidase activity	274	7	6.07	0.539
	GO:0005099	Ras GTPase activator activity	126	1	2.79	0.539
	GO:0042802	identical protein binding	964	23	21.36	0.539
	GO:0004001	adenosine kinase activity	20	2	0.44	0.54
	GO:0015385	sodium:proton antiporter activity	110	2	2.44	0.541
	GO:0030572	phosphatidyltransferase activity	12	2	0.27	0.542
	GO:0030570	pectate lyase activity	99	1	2.19	0.542
	GO:0016837	carbon-oxygen lyase activity, acting on ...	99	1	2.19	0.542
	GO:0016782	transferase activity, transferring sulfu...	153	2	3.39	0.546
	GO:0016861	intramolecular oxidoreductase activity, ...	65	2	1.44	0.546
	GO:0016298	lipase activity	492	5	10.9	0.548
	GO:0005310	dicarboxylic acid transmembrane transpor...	62	2	1.37	0.548
	GO:0004176	ATP-dependent peptidase activity	90	3	1.99	0.549
	GO:0001653	peptide receptor activity	35	1	0.78	0.551
	GO:0008757	S-adenosylmethionine-dependent methyltra...	404	13	8.95	0.551
	GO:0009678	hydrogen-translocating pyrophosphatase a...	32	3	0.71	0.552
	GO:0008194	UDP-glycosyltransferase activity	972	21	21.54	0.552
	GO:0005524	ATP binding	6789	153	150.43	0.554
	GO:0004857	enzyme inhibitor activity	575	4	12.74	0.554
	GO:0032559	adenyl ribonucleotide binding	7097	171	157.25	0.555
	GO:0016835	carbon-oxygen lyase activity	569	12	12.61	0.556
	GO:0004340	glucokinase activity	29	1	0.64	0.556
	GO:0019213	deacetylase activity	44	2	0.97	0.557
	GO:0002161	aminoacyl-tRNA editing activity	34	3	0.75	0.557
	GO:0017169	CDP-alcohol phosphatidyltransferase acti...	35	1	0.78	0.558
	GO:0016741	transferase activity, transferring one-c...	1042	16	23.09	0.558
	GO:0032451	demethylase activity	44	2	0.97	0.558
	GO:0000247	C-8 sterol isomerase activity	7	1	0.16	0.565
	GO:0008270	zinc ion binding	4061	81	89.98	0.565
	GO:0003713	transcription coactivator activity	82	2	1.82	0.566
	GO:0019200	carbohydrate kinase activity	182	8	4.03	0.576
	GO:0016877	ligase activity, forming carbon-sulfur b...	163	2	3.61	0.576
	GO:0015932	nucleobase-containing compound transmemb...	254	4	5.63	0.577
	GO:0090484	drug transporter activity	261	8	5.78	0.578
	GO:0016832	aldehyde-lyase activity	76	5	1.68	0.578
	GO:0003905	alkylbase DNA N-glycosylase activity	25	1	0.55	0.578
	GO:0008601	protein phosphatase type 2A regulator ac...	74	2	1.64	0.581
	GO:0016712	oxidoreductase activity, acting on paire...	11	1	0.24	0.583
	GO:0070330	aromatase activity	11	1	0.24	0.583
	GO:0032549	ribonucleoside binding	8052	197	178.41	0.584
	GO:0001883	purine nucleoside binding	8019	197	177.68	0.584
	GO:0032550	purine ribonucleoside binding	8019	197	177.68	0.584
	GO:0004747	ribokinase activity	48	3	1.06	0.586
	GO:0032555	purine ribonucleotide binding	8021	197	177.73	0.586
	GO:0016863	intramolecular oxidoreductase activity, ...	30	1	0.66	0.587
	GO:0004725	protein tyrosine phosphatase activity	87	2	1.93	0.587
	GO:0043682	copper-transporting ATPase activity	22	1	0.49	0.587
	GO:1901981	phosphatidylinositol phosphate binding	77	2	1.71	0.589
	GO:0001882	nucleoside binding	8059	197	178.57	0.59
	GO:1901677	phosphate transmembrane transporter acti...	229	3	5.07	0.591
	GO:0015605	organophosphate ester transmembrane tran...	170	3	3.77	0.593
	GO:0015238	drug transmembrane transporter activity	251	8	5.56	0.595
	GO:0008490	arsenite secondary active transmembrane ...	28	2	0.62	0.596
	GO:0015446	arsenite-transmembrane transporting ATPa...	28	2	0.62	0.596
	GO:0008477	purine nucleosidase activity	21	2	0.47	0.598
	GO:0000822	inositol hexakisphosphate binding	13	2	0.29	0.6
	GO:0016651	oxidoreductase activity, acting on NAD(P...	424	7	9.39	0.601
	GO:0042562	hormone binding	63	2	1.4	0.605
	GO:0019843	rRNA binding	176	1	3.9	0.609
	GO:0046933	proton-transporting ATP synthase activit...	100	1	2.22	0.61
	GO:0016833	oxo-acid-lyase activity	41	1	0.91	0.612
	GO:0003923	GPI-anchor transamidase activity	7	1	0.16	0.615
	GO:0000049	tRNA binding	51	1	1.13	0.615
	GO:0016405	CoA-ligase activity	104	2	2.3	0.615
	GO:0003730	mRNA 3'-UTR binding	13	1	0.29	0.617
	GO:0016297	acyl-[acyl-carrier-protein] hydrolase ac...	21	1	0.47	0.62
	GO:0034062	RNA polymerase activity	251	5	5.56	0.623
	GO:0016308	1-phosphatidylinositol-4-phosphate 5-kin...	59	2	1.31	0.627
	GO:1900750	oligopeptide binding	58	2	1.29	0.627
	GO:0043295	glutathione binding	58	2	1.29	0.627
	GO:0003899	DNA-directed RNA polymerase activity	228	3	5.05	0.631
	GO:0016860	intramolecular oxidoreductase activity	199	4	4.41	0.631
	GO:0000155	phosphorelay sensor kinase activity	60	2	1.33	0.632
	GO:0019205	nucleobase-containing compound kinase ac...	135	4	2.99	0.634
	GO:0008081	phosphoric diester hydrolase activity	246	2	5.45	0.635
	GO:0042277	peptide binding	125	3	2.77	0.635
	GO:0031176	endo-1,4-beta-xylanase activity	10	1	0.22	0.636
	GO:0004527	exonuclease activity	202	3	4.48	0.638
	GO:0035250	UDP-galactosyltransferase activity	35	1	0.78	0.639
	GO:0051539	4 iron, 4 sulfur cluster binding	90	4	1.99	0.64
	GO:0031559	oxidosqualene cyclase activity	37	1	0.82	0.641
	GO:0015386	potassium:proton antiporter activity	30	3	0.66	0.644
	GO:0050072	m7G(5')pppN diphosphatase activity	21	2	0.47	0.645
	GO:0005432	calcium:sodium antiporter activity	25	2	0.55	0.646
	GO:0016787	hydrolase activity	10410	242	230.66	0.646
	GO:0015368	calcium:cation antiporter activity	42	2	0.93	0.648
	GO:0003777	microtubule motor activity	228	8	5.05	0.65
	GO:0019208	phosphatase regulator activity	92	2	2.04	0.65
	GO:0005338	nucleotide-sugar transmembrane transport...	64	2	1.42	0.651
	GO:0004712	protein serine/threonine/tyrosine kinase...	219	7	4.85	0.657
	GO:0047334	diphosphate-fructose-6-phosphate 1-phosp...	15	1	0.33	0.657
	GO:0004462	lactoylglutathione lyase activity	25	1	0.55	0.658
	GO:0004075	biotin carboxylase activity	16	2	0.35	0.658
	GO:0004252	serine-type endopeptidase activity	335	3	7.42	0.658
	GO:0047714	galactolipase activity	37	2	0.82	0.658
	GO:0003910	DNA ligase (ATP) activity	14	2	0.31	0.659
	GO:0003909	DNA ligase activity	14	2	0.31	0.659
	GO:0016755	transferase activity, transferring amino...	65	2	1.44	0.66
	GO:0019199	transmembrane receptor protein kinase ac...	100	1	2.22	0.661
	GO:0016831	carboxy-lyase activity	247	4	5.47	0.661
	GO:0010428	methyl-CpNpG binding	16	2	0.35	0.664
	GO:0010429	methyl-CpNpN binding	16	2	0.35	0.664
	GO:0046961	proton-transporting ATPase activity, rot...	98	3	2.17	0.666
	GO:0019888	protein phosphatase regulator activity	87	2	1.93	0.666
	GO:0030234	enzyme regulator activity	1230	19	27.25	0.667
	GO:0015105	arsenite transmembrane transporter activ...	46	2	1.02	0.667
	GO:0008233	peptidase activity	1946	47	43.12	0.668
	GO:0005345	purine nucleobase transmembrane transpor...	66	2	1.46	0.669
	GO:0015405	P-P-bond-hydrolysis-driven transmembrane...	1034	27	22.91	0.678
	GO:0015410	manganese-transporting ATPase activity	7	1	0.16	0.682
	GO:0047262	polygalacturonate 4-alpha-galacturonosyl...	105	3	2.33	0.683
	GO:0019210	kinase inhibitor activity	38	1	0.84	0.683
	GO:0015491	cation:cation antiporter activity	201	9	4.45	0.683
	GO:0044769	ATPase activity, coupled to transmembran...	138	3	3.06	0.683
	GO:0004298	threonine-type endopeptidase activity	92	2	2.04	0.684
	GO:0070003	threonine-type peptidase activity	92	2	2.04	0.684
	GO:0005092	GDP-dissociation inhibitor activity	34	2	0.75	0.684
	GO:0004485	methylcrotonoyl-CoA carboxylase activity	6	1	0.13	0.686
	GO:0042887	amide transmembrane transporter activity	63	2	1.4	0.686
	GO:0004540	ribonuclease activity	250	8	5.54	0.688
	GO:0047724	inosine nucleosidase activity	15	2	0.33	0.689
	GO:0005199	structural constituent of cell wall	61	2	1.35	0.691
	GO:0016887	ATPase activity	1897	43	42.03	0.691
	GO:0044822	poly(A) RNA binding	150	5	3.32	0.691
	GO:0003729	mRNA binding	150	5	3.32	0.691
	GO:0030276	clathrin binding	133	2	2.95	0.692
	GO:0016756	glutathione gamma-glutamylcysteinyltrans...	57	2	1.26	0.692
	GO:0015399	primary active transmembrane transporter...	1040	27	23.04	0.693
	GO:0005057	receptor signaling protein activity	304	10	6.74	0.693
	GO:0016820	hydrolase activity, acting on acid anhyd...	843	21	18.68	0.695
	GO:0008175	tRNA methyltransferase activity	37	2	0.82	0.697
	GO:0010385	double-stranded methylated DNA binding	20	2	0.44	0.699
	GO:0016207	4-coumarate-CoA ligase activity	59	2	1.31	0.699
	GO:0005545	1-phosphatidylinositol binding	55	1	1.22	0.7
	GO:0022821	potassium ion antiporter activity	35	3	0.78	0.7
	GO:0016872	intramolecular lyase activity	46	2	1.02	0.704
	GO:0035639	purine ribonucleoside triphosphate bindi...	7713	179	170.9	0.704
	GO:0035091	phosphatidylinositol binding	293	6	6.49	0.704
	GO:0015298	solute:cation antiporter activity	208	9	4.61	0.705
	GO:0000104	succinate dehydrogenase activity	35	1	0.78	0.705
	GO:0043225	anion transmembrane-transporting ATPase ...	57	2	1.26	0.71
	GO:0016864	intramolecular oxidoreductase activity, ...	76	1	1.68	0.71
	GO:0003756	protein disulfide isomerase activity	76	1	1.68	0.71
	GO:0019842	vitamin binding	123	2	2.73	0.715
	GO:0008553	hydrogen-exporting ATPase activity, phos...	51	2	1.13	0.715
	GO:0044212	transcription regulatory region DNA bind...	200	7	4.43	0.722
	GO:0016655	oxidoreductase activity, acting on NAD(P...	190	2	4.21	0.723
	GO:0047216	inositol 3-alpha-galactosyltransferase a...	10	1	0.22	0.723
	GO:0016168	chlorophyll binding	125	2	2.77	0.723
	GO:0000149	SNARE binding	28	1	0.62	0.727
	GO:0016929	SUMO-specific protease activity	21	1	0.47	0.73
	GO:0003994	aconitate hydratase activity	20	2	0.44	0.731
	GO:0001067	regulatory region nucleic acid binding	206	7	4.56	0.733
	GO:0000975	regulatory region DNA binding	206	7	4.56	0.733
	GO:0015215	nucleotide transmembrane transporter act...	138	2	3.06	0.737
	GO:0046912	transferase activity, transferring acyl ...	79	3	1.75	0.739
	GO:0015165	pyrimidine nucleotide-sugar transmembran...	32	1	0.71	0.741
	GO:0004860	protein kinase inhibitor activity	34	1	0.75	0.746
	GO:0004861	cyclin-dependent protein serine/threonin...	34	1	0.75	0.746
	GO:0030291	protein serine/threonine kinase inhibito...	34	1	0.75	0.746
	GO:0042299	lupeol synthase activity	20	1	0.44	0.746
	GO:0043492	ATPase activity, coupled to movement of ...	833	21	18.46	0.749
	GO:0042626	ATPase activity, coupled to transmembran...	833	21	18.46	0.749
	GO:0016757	transferase activity, transferring glyco...	2147	48	47.57	0.751
	GO:0015297	antiporter activity	545	18	12.08	0.752
	GO:0070001	aspartic-type peptidase activity	236	8	5.23	0.759
	GO:0004190	aspartic-type endopeptidase activity	236	8	5.23	0.759
	GO:0004888	transmembrane signaling receptor activit...	235	6	5.21	0.759
	GO:0008375	acetylglucosaminyltransferase activity	164	1	3.63	0.76
	GO:0043130	ubiquitin binding	45	1	1	0.76
	GO:0032182	small conjugating protein binding	45	1	1	0.76
	GO:0046870	cadmium ion binding	19	2	0.42	0.764
	GO:0050897	cobalt ion binding	239	2	5.3	0.765
	GO:0008430	selenium binding	32	2	0.71	0.766
	GO:0004965	G-protein coupled GABA receptor activity	19	2	0.42	0.767
	GO:0016917	GABA receptor activity	19	2	0.42	0.767
	GO:0051192	prosthetic group binding	38	1	0.84	0.77
	GO:0044620	ACP phosphopantetheine attachment site b...	38	1	0.84	0.77
	GO:0000036	ACP phosphopantetheine attachment site b...	38	1	0.84	0.77
	GO:0008134	transcription factor binding	120	1	2.66	0.771
	GO:0004427	inorganic diphosphatase activity	60	3	1.33	0.773
	GO:0016702	oxidoreductase activity, acting on singl...	185	5	4.1	0.774
	GO:0005460	UDP-glucose transmembrane transporter ac...	26	1	0.58	0.776
	GO:0030337	DNA polymerase processivity factor activ...	7	1	0.16	0.778
	GO:0036442	hydrogen-exporting ATPase activity	138	5	3.06	0.782
	GO:0016830	carbon-carbon lyase activity	403	12	8.93	0.782
	GO:0071991	phytochelatin transporter activity	25	2	0.55	0.784
	GO:0071992	phytochelatin transmembrane transporter ...	25	2	0.55	0.784
	GO:0017069	snRNA binding	37	2	0.82	0.784
	GO:0008234	cysteine-type peptidase activity	399	8	8.84	0.788
	GO:0030611	arsenate reductase activity	58	1	1.29	0.792
	GO:0008378	galactosyltransferase activity	140	1	3.1	0.793
	GO:0043621	protein self-association	112	1	2.48	0.796
	GO:0003882	CDP-diacylglycerol-serine O-phosphatidyl...	7	1	0.16	0.8
	GO:0042623	ATPase activity, coupled	1439	36	31.88	0.803
	GO:0005262	calcium channel activity	24	2	0.53	0.807
	GO:0016775	phosphotransferase activity, nitrogenous...	77	2	1.71	0.811
	GO:0004673	protein histidine kinase activity	77	2	1.71	0.811
	GO:0004109	coproporphyrinogen oxidase activity	8	1	0.18	0.811
	GO:0008195	phosphatidate phosphatase activity	44	2	0.97	0.816
	GO:0004826	phenylalanine-tRNA ligase activity	21	1	0.47	0.819
	GO:0030613	oxidoreductase activity, acting on phosp...	56	1	1.24	0.826
	GO:0030614	oxidoreductase activity, acting on phosp...	56	1	1.24	0.826
	GO:0008794	arsenate reductase (glutaredoxin) activi...	56	1	1.24	0.826
	GO:0003727	single-stranded RNA binding	198	5	4.39	0.827
	GO:0019206	nucleoside kinase activity	73	2	1.62	0.827
	GO:0016769	transferase activity, transferring nitro...	266	6	5.89	0.827
	GO:0008483	transaminase activity	266	6	5.89	0.827
	GO:0015198	oligopeptide transporter activity	97	3	2.15	0.829
	GO:0016701	oxidoreductase activity, acting on singl...	215	5	4.76	0.83
	GO:0003678	DNA helicase activity	128	5	2.84	0.835
	GO:0015334	high-affinity oligopeptide transporter a...	10	1	0.22	0.837
	GO:0004022	alcohol dehydrogenase (NAD) activity	36	1	0.8	0.838
	GO:0015095	magnesium ion transmembrane transporter ...	59	2	1.31	0.839
	GO:0042937	tripeptide transporter activity	28	1	0.62	0.841
	GO:0005048	signal sequence binding	60	1	1.33	0.842
	GO:0004175	endopeptidase activity	938	16	20.78	0.843
	GO:0004675	transmembrane receptor protein serine/th...	67	1	1.48	0.843
	GO:0005525	GTP binding	964	26	21.36	0.846
	GO:0032561	guanyl ribonucleotide binding	964	26	21.36	0.846
	GO:0015197	peptide transporter activity	122	5	2.7	0.847
	GO:0019001	guanyl nucleotide binding	965	26	21.38	0.848
	GO:0016885	ligase activity, forming carbon-carbon b...	33	2	0.73	0.848
	GO:0016421	CoA carboxylase activity	33	2	0.73	0.848
	GO:0015002	heme-copper terminal oxidase activity	48	1	1.06	0.849
	GO:0016675	oxidoreductase activity, acting on a hem...	48	1	1.06	0.849
	GO:0016676	oxidoreductase activity, acting on a hem...	48	1	1.06	0.849
	GO:0004129	cytochrome-c oxidase activity	48	1	1.06	0.849
	GO:0001070	RNA binding transcription factor activit...	12	1	0.27	0.854
	GO:0001072	RNA binding transcription antiterminatio...	12	1	0.27	0.854
	GO:0016779	nucleotidyltransferase activity	613	8	13.58	0.855
	GO:0016763	transferase activity, transferring pento...	237	1	5.25	0.855
	GO:0004197	cysteine-type endopeptidase activity	89	1	1.97	0.858
	GO:0046983	protein dimerization activity	1943	42	43.05	0.858
	GO:0003690	double-stranded DNA binding	181	3	4.01	0.86
	GO:0050486	intramolecular transferase activity, tra...	20	1	0.44	0.866
	GO:0004832	valine-tRNA ligase activity	13	1	0.29	0.869
	GO:0008909	isochorismate synthase activity	15	1	0.33	0.877
	GO:0016634	oxidoreductase activity, acting on the C...	49	1	1.09	0.888
	GO:0070566	adenylyltransferase activity	86	2	1.91	0.888
	GO:0097599	xylanase activity	50	1	1.11	0.894
	GO:0004872	receptor activity	456	13	10.1	0.907
	GO:0003684	damaged DNA binding	90	1	1.99	0.907
	GO:0008079	translation termination factor activity	41	2	0.91	0.909
	GO:0003747	translation release factor activity	41	2	0.91	0.909
	GO:0038023	signaling receptor activity	326	10	7.22	0.91
	GO:0003989	acetyl-CoA carboxylase activity	27	1	0.6	0.911
	GO:0042936	dipeptide transporter activity	32	1	0.71	0.913
	GO:0004709	MAP kinase kinase kinase activity	36	2	0.8	0.915
	GO:0045156	electron transporter, transferring elect...	21	1	0.47	0.918
	GO:0000976	transcription regulatory region sequence...	102	2	2.26	0.919
	GO:0008187	poly-pyrimidine tract binding	110	3	2.44	0.919
	GO:0008266	poly(U) RNA binding	110	3	2.44	0.919
	GO:0016829	lyase activity	1356	34	30.05	0.92
	GO:0003843	1,3-beta-D-glucan synthase activity	52	1	1.15	0.921
	GO:0051020	GTPase binding	197	2	4.37	0.923
	GO:0046923	ER retention sequence binding	23	1	0.51	0.924
	GO:0008810	cellulase activity	37	1	0.82	0.925
	GO:0046910	pectinesterase inhibitor activity	158	1	3.5	0.939
	GO:0009975	cyclase activity	82	2	1.82	0.949
	GO:0000156	phosphorelay response regulator activity	153	1	3.39	0.951
	GO:0017016	Ras GTPase binding	178	2	3.94	0.962
	GO:0031267	small GTPase binding	178	2	3.94	0.962
	GO:0060089	molecular transducer activity	1002	26	22.2	0.963
	GO:0004871	signal transducer activity	1002	26	22.2	0.963
	GO:0003697	single-stranded DNA binding	123	1	2.73	0.97
	GO:0042803	protein homodimerization activity	496	11	10.99	0.97
	GO:0004386	helicase activity	603	12	13.36	0.97
	GO:0008565	protein transporter activity	534	9	11.83	0.974
	GO:0000287	magnesium ion binding	430	7	9.53	0.974
	GO:0043566	structure-specific DNA binding	263	3	5.83	0.984
	GO:0050136	NADH dehydrogenase (quinone) activity	116	1	2.57	0.985
	GO:0008137	NADH dehydrogenase (ubiquinone) activity	112	1	2.48	0.997
	GO:0003954	NADH dehydrogenase activity	140	1	3.1	0.999
	GO:0003674	molecular_function	54022	1197	1197	1
