# Supplementary material for: Identification of genomic regions associated with multi-silique trait in Brassica napus
Source: BMC Genomics. 2019 Apr 23;20:304. doi: 10.1186/s12864-019-5675-4 (PMC6480887; doi:10.1186/s12864-019-5675-4)
Supplement: Supplementary file 10 — Table S9. KEGG enrichment of the 2041 genes in the intersection associated regions. (XLSX 12 kb) [file 12864_2019_5675_MOESM10_ESM.xlsx]

## Sheet: Sheet1
	Additional file 10: Table S9. KEGG enrichment of the 2041 genes in the intersection associated regions
	#Pathway	KO	Enrichment_Factor	Q-value
	Stilbenoid, diarylheptanoid and gingerol biosynthesis	ko00945	2.52	0.149
	Limonene and pinene degradation	ko00903	2.41	0.219
	Glycosylphosphatidylinositol(GPI)-anchor biosynthesis	ko00563	5.39	0.44
	Isoquinoline alkaloid biosynthesis	ko00950	4.38	0.909
	Plant hormone signal transduction	ko04075	1.49	1
	Glycosphingolipid biosynthesis - ganglio series	ko00604	9.43	1
	Tyrosine metabolism	ko00350	2.8	1
	Base excision repair	ko03410	2.67	1
	SNARE interactions in vesicular transport	ko04130	2.11	1
	Circadian rhythm - plant	ko04712	2.42	1
	Lipoic acid metabolism	ko00785	6.28	1
	RNA transport	ko03013	1.58	1
	Glycosaminoglycan degradation	ko00531	5.89	1
	Homologous recombination	ko03440	2.26	1
	Ubiquinone and other terpenoid-quinone biosynthesis	ko00130	2.27	1
	Plant-pathogen interaction	ko04626	1.43	1
	Aminoacyl-tRNA biosynthesis	ko00970	1.7	1
	Fructose and mannose metabolism	ko00051	1.75	1
	Indole alkaloid biosynthesis	ko00901	3.93	1
	Riboflavin metabolism	ko00740	3.63	1
	Nucleotide excision repair	ko03420	1.75	1
	Fatty acid biosynthesis	ko00061	2	1
	Other glycan degradation	ko00511	3.14	1
	DNA replication	ko03030	1.72	1
	Glycosphingolipid biosynthesis - globo series	ko00603	2.95	1
	Galactose metabolism	ko00052	1.67	1
	Valine, leucine and isoleucine biosynthesis	ko00290	1.49	1
	Mismatch repair	ko03430	1.65	1
	Linoleic acid metabolism	ko00591	2.24	1
	Pentose phosphate pathway	ko00030	1.43	1
	alpha-Linolenic acid metabolism	ko00592	1.58	1
	Inositol phosphate metabolism	ko00562	1.38	1
	mRNA surveillance pathway	ko03015	1.26	1
	Natural killer cell mediated cytotoxicity	ko04650	1.85	1
	Phenylalanine metabolism	ko00360	1.24	1
	Tropane, piperidine and pyridine alkaloid biosynthesis	ko00960	1.54	1
	Ribosome biogenesis in eukaryotes	ko03008	1.14	1
	One carbon pool by folate	ko00670	1.33	1
	Basal transcription factors	ko03022	1.15	1
	Cysteine and methionine metabolism	ko00270	1.09	1
	Phenylpropanoid biosynthesis	ko00940	1.07	1
	Ether lipid metabolism	ko00565	1.22	1
	Amino sugar and nucleotide sugar metabolism	ko00520	1.03	1
	Carbon fixation in photosynthetic organisms	ko00710	1.03	1
	Ubiquitin mediated proteolysis	ko04120	1.01	1
	Phagosome	ko04145	1.01	1
	Glycolysis / Gluconeogenesis	ko00010	0.99	1
	Glycine, serine and threonine metabolism	ko00260	0.96	1
	Porphyrin and chlorophyll metabolism	ko00860	0.93	1
	Ribosome	ko03010	0.93	1
	Steroid biosynthesis	ko00100	0.75	1
	Photosynthesis	ko00195	0.75	1
	Glycerophospholipid metabolism	ko00564	0.75	1
	Ascorbate and aldarate metabolism	ko00053	0.7	1
	Oxidative phosphorylation	ko00190	0.83	1
	Endocytosis	ko04144	0.76	1
	Phenylalanine, tyrosine and tryptophan biosynthesis	ko00400	0.69	1
	Glutathione metabolism	ko00480	0.74	1
	Pyruvate metabolism	ko00620	0.75	1
	Starch and sucrose metabolism	ko00500	0.75	1
	Nitrogen metabolism	ko00910	0.53	1
	Proteasome	ko03050	0.57	1
	Protein processing in endoplasmic reticulum	ko04141	0.67	1
	Terpenoid backbone biosynthesis	ko00900	0.48	1
	Peroxisome	ko04146	0.52	1
	Phosphatidylinositol signaling system	ko04070	0.44	1
	Alanine, aspartate and glutamate metabolism	ko00250	0.41	1
	Pentose and glucuronate interconversions	ko00040	0.39	1
	Pyrimidine metabolism	ko00240	0.33	1
	Purine metabolism	ko00230	0.26	1
	Spliceosome	ko03040	0.24	1
